# Supplementary material for: Serum Protein N-Glycosylation Changes with Rheumatoid Arthritis Disease Activity during and after Pregnancy
Source: Front Med (Lausanne). 2018 Jan 8;4:241. doi: 10.3389/fmed.2017.00241 (PMC5766648; doi:10.3389/fmed.2017.00241)
Supplement: Supplementary file 1 [file Table_1.XLSX]

## Sheet: Front page
Supplementary tables

## Sheet: S1 - Signal annotation
Table S1. Annotation of mass spectrometric signals to N-glycan compositions. Red signals have been used for internal calibration.
Measurements were performed on a reflector mounted UltrafleXtreme MALDI-TOF/TOF-MS (Bruker Daltonics, Bremen, Germany). 10.000 shots were accumulated at a frequency of 1000 Hz, acquiring 100 shots per raster spot in a random walking pattern. All species are assigned [M+Na]+.
H = hexose; N = N-acetylhexosamine; F = deoxyhexose (fucose); L = lactonized N-acetylneuraminic acid (α2,3-linked); E = ethyl esterified N-acetylneuraminic acid (α2,6-linked); Ac = O-acetylation
Observed signals		Input composition						Modifiers				Calculated			Deviation (observed vs. calculated)
		H	N	F	L	E		H2O	Na+	Ac
m/z		162.053	203.079	146.058	273.085	319.127		18.0106	22.9892	42.0106		Composition	Mass		error (Da)	error (ppm)	depiction
1257.43		5	2	0	0	0		1	1	0		H5N2	1257.42		0.00435248	3.46143
1419.47		6	2	0	0	0		1	1	0		H6N2	1419.48		-0.00347093	-2.44522
1455.52		3	3	0	0	1		1	1	0		H3N3E1	1455.52		-8.98335e-05	-0.061719
1460.5		5	3	0	0	0		1	1	0		H5N3	1460.5		-0.00602004	-4.12189
1485.53		3	4	1	0	0		1	1	0		H3N4F1	1485.53		-0.000654517	-0.440594
1501.52		4	4	0	0	0		1	1	0		H4N4	1501.53		-0.0135691	-9.03688
1571.55		4	3	0	1	0		1	1	0		H4N3L1	1571.53		0.0119516	7.60503
1581.52		7	2	0	0	0		1	1	0		H7N2	1581.53		-0.00829435	-5.24452
1617.6		4	3	0	0	1		1	1	0		H4N3E1	1617.58		0.0230867	14.2724
1622.54		6	3	0	0	0		1	1	0		H6N3	1622.55		-0.0178435	-10.9971
1647.59		4	4	1	0	0		1	1	0		H4N4F1	1647.59		0.00152206	0.923815
1663.58		5	4	0	0	0		1	1	0		H5N4	1663.58		-0.00639256	-3.84265
1688.61		3	5	1	0	0		1	1	0		H3N5F1	1688.61		-0.00302704	-1.79262
1704.61		4	5	0	0	0		1	1	0		H4N5	1704.61		-0.00194166	-1.13906
1733.58		5	3	0	1	0		1	1	0		H5N3L1	1733.59		-0.00787186	-4.54079
1743.57		8	2	0	0	0		1	1	0		H8N2	1743.58		-0.0101178	-5.80287
1763.66		4	3	1	0	1		1	1	0		H4N3F1E1	1763.63		0.0231779	13.1422
1779.66		5	3	0	0	1		1	1	0		H5N3E1	1779.63		0.0282633	15.8816
1809.64		5	4	1	0	0		1	1	0		H5N4F1	1809.64		-0.00230135	-1.27172
1820.66		4	4	0	0	1		1	1	0		H4N4E1	1820.66		0.00171423	0.941545
1850.66		4	5	1	0	0		1	1	0		H4N5F1	1850.67		-0.000850455	-0.45954
1866.67		5	5	0	0	0		1	1	0		H5N5	1866.66		0.00523493	2.80443
1905.62		9	2	0	0	0		1	1	0		H9N2	1905.63		-0.00894119	-4.69198
1936.67		5	4	0	1	0		1	1	0		H5N4L1	1936.67		0.000755622	0.390166
1941.69		6	3	0	0	1		1	1	0		H6N3E1	1941.68		0.0104399	5.37674
1966.71		4	4	1	0	1		1	1	0		H4N4F1E1	1966.71		-0.00119457	-0.607394
1982.71		5	4	0	0	1		1	1	0		H5N4E1	1982.71		0.00089081	0.44929
2012.72		5	5	1	0	0		1	1	0		H5N5F1	2012.72		-0.000673874	-0.334808
2023.76		4	5	0	0	1		1	1	0		H4N5E1	2023.73		0.0253417	12.5222
2067.67		10	2	0	0	0		1	1	0		H10N2	2067.69		-0.0147646	-7.14064
2082.72		5	4	1	1	0		1	1	0		H5N4F1L1	2082.72		-0.00215318	-1.03383
2098.73		6	4	0	1	0		1	1	0		H6N4L1	2098.72		0.0109322	5.20899
2128.77		5	4	1	0	1		1	1	0		H5N4F1E1	2128.77		0.000982011	0.461305
2169.79		4	5	1	0	1		1	1	0		H4N5F1E1	2169.79		-0.00456709	-2.10485
2185.81		5	5	0	0	1		1	1	0		H5N5E1	2185.79		0.0195183	8.92964
2209.75		5	4	0	2	0		1	1	0		H5N4L2	2209.75		0.0029038	1.31408
2227.77		5	5	0	0	1		1	1	1		H5N5E1Ac1	2227.8		-0.0270417	-12.1383
2255.8		5	4	0	1	1		1	1	0		H5N4L1E1	2255.79		0.00303899	1.34719
2269.78		4	5	2	1	0		1	1	0		H4N5F2L1	2269.81		-0.0276111	-12.1645
2274.79		5	4	2	0	1		1	1	0		H5N4F2E1	2274.82		-0.0329268	-14.4744
2301.84		5	4	0	0	2		1	1	0		H5N4E2	2301.83		0.00117418	0.510104
2331.84		5	5	1	0	1		1	1	0		H5N5F1E1	2331.85		-0.00439051	-1.88285
2347.85		6	5	0	0	1		1	1	0		H6N5E1	2347.84		0.00569487	2.42558
2355.82		5	4	1	2	0		1	1	0		H5N4F1L2	2355.81		0.013995	5.94063
2372.86		4	6	1	0	1		1	1	0		H4N6F1E1	2372.87		-0.0129396	-5.45314	-
2401.86		5	4	1	1	1		1	1	0		H5N4F1L1E1	2401.85		0.00613019	2.55228
2429.93		4	7	0	0	1		1	1	0		H4N7E1	2429.89		0.0415967	17.1187	-
2447.89		5	4	1	0	2		1	1	0		H5N4F1E2	2447.89		0.00226538	0.925439
2477.91		5	5	2	0	1		1	1	0		H5N5F2E1	2477.9		0.00170069	0.686343
2493.88		6	5	1	0	1		1	1	0		H6N5F1E1	2493.9		-0.0152139	-6.10046
2504.93		5	5	0	0	2		1	1	0		H5N5E2	2504.91		0.0158017	6.30826
2547.87		5	4	2	1	1		1	1	0		H5N4F2L1E1	2547.91		-0.0357786	-14.0423
2574.86		6	5	0	2	0		1	1	0		H6N5L2	2574.88		-0.0262921	-10.211
2604.97		5	5	1	1	1		1	1	0		H5N5F1L1E1	2604.93		0.0347577	13.343
2620.92		6	5	0	1	1		1	1	0		H6N5L1E1	2620.93		-0.00815695	-3.11224
2650.97		5	5	1	0	2		1	1	0		H5N5F1E2	2650.97		-0.00610714	-2.30374
2666.96		6	5	0	0	2		1	1	0		H6N5E2	2666.97		-0.00602176	-2.25791
2713		7	6	0	0	1		1	1	0		H7N6E1	2712.97		0.0234989	8.66169
2720.97		6	5	1	2	0		1	1	0		H6N5F1L2	2720.94		0.0247991	9.11415
2766.96		6	5	1	1	1		1	1	0		H6N5F1L1E1	2766.98		-0.0240657	-8.69747
2813.04		6	5	1	0	2		1	1	0		H6N5F1E2	2813.02		0.0110694	3.93507
2847.97		6	5	0	3	0		1	1	0		H6N5L3	2847.97		0.00285604	1.00283
2894.01		6	5	0	2	1		1	1	0		H6N5L2E1	2894.01		0.00499123	1.72467
2940.05		6	5	0	1	2		1	1	0		H6N5L1E2	2940.05		-0.000873586	-0.297133
2986.09		6	5	0	0	3		1	1	0		H6N5E3	2986.09		-0.0067384	-2.25659
2994.03		6	5	1	3	0		1	1	0		H6N5F1L3	2994.03		0.00094724	0.316377
3040.06		6	5	1	2	1		1	1	0		H6N5F1L2E1	3040.07		-0.00991757	-3.26229
3086.11		6	5	1	1	2		1	1	0		H6N5F1L1E2	3086.11		0.00121762	0.394547
3132.16		6	5	1	0	3		1	1	0		H6N5F1E3	3132.15		0.0043528	1.38972
3186.15		6	5	2	2	1		1	1	0		H6N5F2L2E1	3186.13		0.0241736	7.58715
3232.19		6	5	2	1	2		1	1	0		H6N5F2L1E2	3232.17		0.0243088	7.5209
3259.13		7	6	0	2	1		1	1	0		H7N6L2E1	3259.14		-0.00920471	-2.82427
3305.19		7	6	0	1	2		1	1	0		H7N6L1E2	3305.18		0.00693048	2.09685
3532.22		7	6	0	3	1		1	1	0		H7N6L3E1	3532.23		-0.00905653	-2.56397
3578.26		7	6	0	2	2		1	1	0		H7N6L2E2	3578.27		-0.00892135	-2.4932
3624.38		7	6	0	1	3		1	1	0		H7N6L1E3	3624.31		0.0692138	19.0971
3678.22		7	6	1	3	1		1	1	0		H7N6F1L3E1	3678.28		-0.0669653	-18.2056
3724.28		7	6	1	2	2		1	1	0		H7N6F1L2E2	3724.33		-0.0488301	-13.1111

## Sheet: S2 - Derived trait calculation
Table S2. Calculation and description of derived traits.
H = hexose; N = N-acetylhexosamine; F = deoxyhexose (fucose); L = lactonized N-acetylneuraminic acid (α2,3-linked); E = ethyl esterified N-acetylneuraminic acid (α2,6-linked); Ac = O-acetylation
Ratios are indicated with a red circle, exclusions with a red line. Whereas monogalactosylated species typically have their galactose on the 3-arm, a galactose positioned on the 6-arm indicates IgG-specific glycosylation (i.e. nonsialylated).
Derived trait	Description	Depiction	Calculation
TM	High-mannose glycans within spectrum		TM = ( H5N2 + H6N2 + H7N2 + H8N2 + H9N2 + H10N2 ) / ( H5N2 + H6N2 + H3N3E1 + H5N3 + H3N4F1 + H4N4 + H4N3L1 + H7N2 + H4N3E1 + H6N3 + H4N4F1 + H5N4 + H3N5F1 + H4N5 + H5N3L1 + H8N2 + H4N3F1E1 + H5N3E1 + H5N4F1 + H4N4E1 + H4N5F1 + H5N5 + H9N2 + H5N4L1 + H6N3E1 + H4N4F1E1 + H5N4E1 + H5N5F1 + H4N5E1 + H10N2 + H5N4F1L1 + H6N4L1 + H5N4F1E1 + H4N5F1E1 + H5N5E1 + H5N4L2 + H5N5E1Ac1 + H5N4L1E1 + H4N5F2L1 + …
THy	Hybrid glycans within spectrum		THy = ( H5N3 + H6N3 + H5N3L1 + H5N3E1 + H6N3E1 + H6N4L1 ) / ( H5N2 + H6N2 + H3N3E1 + H5N3 + H3N4F1 + H4N4 + H4N3L1 + H7N2 + H4N3E1 + H6N3 + H4N4F1 + H5N4 + H3N5F1 + H4N5 + H5N3L1 + H8N2 + H4N3F1E1 + H5N3E1 + H5N4F1 + H4N4E1 + H4N5F1 + H5N5 + H9N2 + H5N4L1 + H6N3E1 + H4N4F1E1 + H5N4E1 + H5N5F1 + H4N5E1 + H10N2 + H5N4F1L1 + H6N4L1 + H5N4F1E1 + H4N5F1E1 + H5N5E1 + H5N4L2 + H5N5E1Ac1 + H5N4L1E1 + H4N…
TC	Complex glycans within spectrum		TC = ( H3N3E1 + H3N4F1 + H4N4 + H4N3L1 + H4N3E1 + H4N4F1 + H5N4 + H3N5F1 + H4N5 + H4N3F1E1 + H5N4F1 + H4N4E1 + H4N5F1 + H5N5 + H5N4L1 + H4N4F1E1 + H5N4E1 + H5N5F1 + H4N5E1 + H5N4F1L1 + H5N4F1E1 + H4N5F1E1 + H5N5E1 + H5N4L2 + H5N5E1Ac1 + H5N4L1E1 + H4N5F2L1 + H5N4F2E1 + H5N4E2 + H5N5F1E1 + H6N5E1 + H5N4F1L2 + H5N4F1L1E1 + H5N4F1E2 + H5N5F2E1 + H6N5F1E1 + H5N5E2 + H5N4F2L1E1 + H6N5L2 + H5N5F1L1E1 +…
MHy	High-mannose glycans relative to hybrid glycans		MHy = ( H5N2 + H6N2 + H7N2 + H8N2 + H9N2 + H10N2 ) / ( H5N3 + H6N3 + H5N3L1 + H5N3E1 + H6N3E1 + H6N4L1 )
MM	Number of mannoses within high-mannose type glycans		MM = ( 5 * ( H5N2 ) + 6 * ( H6N2 ) + 7 * ( H7N2 ) + 8 * ( H8N2 ) + 9 * ( H9N2 ) + 10 * ( H10N2 ) ) / ( H5N2 + H6N2 + H7N2 + H8N2 + H9N2 + H10N2 )
CA1	Monoantennary glycans within complex glycans		CA1 = ( H3N3E1 + H4N3L1 + H4N3E1 + H4N3F1E1 ) / ( H3N3E1 + H3N4F1 + H4N4 + H4N3L1 + H4N3E1 + H4N4F1 + H5N4 + H3N5F1 + H4N5 + H4N3F1E1 + H5N4F1 + H4N4E1 + H4N5F1 + H5N5 + H5N4L1 + H4N4F1E1 + H5N4E1 + H5N5F1 + H4N5E1 + H5N4F1L1 + H5N4F1E1 + H4N5F1E1 + H5N5E1 + H5N4L2 + H5N5E1Ac1 + H5N4L1E1 + H4N5F2L1 + H5N4F2E1 + H5N4E2 + H5N5F1E1 + H6N5E1 + H5N4F1L2 + H5N4F1L1E1 + H5N4F1E2 + H5N5F2E1 + H6N5F1E1 + …
CA2	Diantennary glycans within complex glycans		CA2 = ( H3N4F1 + H4N4 + H4N4F1 + H5N4 + H3N5F1 + H4N5 + H5N4F1 + H4N4E1 + H4N5F1 + H5N5 + H5N4L1 + H4N4F1E1 + H5N4E1 + H5N5F1 + H4N5E1 + H5N4F1L1 + H5N4F1E1 + H4N5F1E1 + H5N5E1 + H5N4L2 + H5N5E1Ac1 + H5N4L1E1 + H4N5F2L1 + H5N4F2E1 + H5N4E2 + H5N5F1E1 + H5N4F1L2 + H5N4F1L1E1 + H5N4F1E2 + H5N5F2E1 + H5N5E2 + H5N4F2L1E1 + H5N5F1L1E1 + H5N5F1E2 ) / ( H3N3E1 + H3N4F1 + H4N4 + H4N3L1 + H4N3E1 + H4N4F1 …
CA3	Triantennary glycans within complex glycans		CA3 = ( H6N5E1 + H6N5F1E1 + H6N5L2 + H6N5L1E1 + H6N5E2 + H6N5F1L2 + H6N5F1L1E1 + H6N5F1E2 + H6N5L3 + H6N5L2E1 + H6N5L1E2 + H6N5E3 + H6N5F1L3 + H6N5F1L2E1 + H6N5F1L1E2 + H6N5F1E3 + H6N5F2L2E1 + H6N5F2L1E2 ) / ( H3N3E1 + H3N4F1 + H4N4 + H4N3L1 + H4N3E1 + H4N4F1 + H5N4 + H3N5F1 + H4N5 + H4N3F1E1 + H5N4F1 + H4N4E1 + H4N5F1 + H5N5 + H5N4L1 + H4N4F1E1 + H5N4E1 + H5N5F1 + H4N5E1 + H5N4F1L1 + H5N4F1E1 + …
CA4	Tetraantennary glycans within complex glycans		CA4 = ( H7N6E1 + H7N6L2E1 + H7N6L1E2 + H7N6L3E1 + H7N6L2E2 + H7N6L1E3 + H7N6F1L3E1 + H7N6F1L2E2 ) / ( H3N3E1 + H3N4F1 + H4N4 + H4N3L1 + H4N3E1 + H4N4F1 + H5N4 + H3N5F1 + H4N5 + H4N3F1E1 + H5N4F1 + H4N4E1 + H4N5F1 + H5N5 + H5N4L1 + H4N4F1E1 + H5N4E1 + H5N5F1 + H4N5E1 + H5N4F1L1 + H5N4F1E1 + H4N5F1E1 + H5N5E1 + H5N4L2 + H5N5E1Ac1 + H5N4L1E1 + H4N5F2L1 + H5N4F2E1 + H5N4E2 + H5N5F1E1 + H6N5E1 + H5N4F…
CF	Fucosylation of complex glycans		CF = ( H3N4F1 + H4N4F1 + H3N5F1 + H4N3F1E1 + H5N4F1 + H4N5F1 + H4N4F1E1 + H5N5F1 + H5N4F1L1 + H5N4F1E1 + H4N5F1E1 + H4N5F2L1 + H5N4F2E1 + H5N5F1E1 + H5N4F1L2 + H5N4F1L1E1 + H5N4F1E2 + H5N5F2E1 + H6N5F1E1 + H5N4F2L1E1 + H5N5F1L1E1 + H5N5F1E2 + H6N5F1L2 + H6N5F1L1E1 + H6N5F1E2 + H6N5F1L3 + H6N5F1L2E1 + H6N5F1L1E2 + H6N5F1E3 + H6N5F2L2E1 + H6N5F2L1E2 + H7N6F1L3E1 + H7N6F1L2E2 ) / ( H3N3E1 + H3N4F1 +…
CFa	Multifucosylation of complex glycans		CFa = ( H4N5F2L1 + H5N4F2E1 + H5N5F2E1 + H5N4F2L1E1 + H6N5F2L2E1 + H6N5F2L1E2 ) / ( H3N3E1 + H3N4F1 + H4N4 + H4N3L1 + H4N3E1 + H4N4F1 + H5N4 + H3N5F1 + H4N5 + H4N3F1E1 + H5N4F1 + H4N4E1 + H4N5F1 + H5N5 + H5N4L1 + H4N4F1E1 + H5N4E1 + H5N5F1 + H4N5E1 + H5N4F1L1 + H5N4F1E1 + H4N5F1E1 + H5N5E1 + H5N4L2 + H5N5E1Ac1 + H5N4L1E1 + H4N5F2L1 + H5N4F2E1 + H5N4E2 + H5N5F1E1 + H6N5E1 + H5N4F1L2 + H5N4F1L1E1 +…
CG	Galactosylation per antenna of complex glycans		CG = ( H3N3E1 + H4N4 + H4N3L1 + H4N3E1 + H4N4F1 + H5N4 + H4N5 + H4N3F1E1 + H5N4F1 + H4N4E1 + H4N5F1 + H5N5 + H5N4L1 + H4N4F1E1 + H5N4E1 + H5N5F1 + H4N5E1 + H5N4F1L1 + H5N4F1E1 + H4N5F1E1 + H5N5E1 + H5N4L2 + H5N5E1Ac1 + H5N4L1E1 + H4N5F2L1 + H5N4F2E1 + H5N4E2 + H5N5F1E1 + H6N5E1 + H5N4F1L2 + H5N4F1L1E1 + H5N4F1E2 + H5N5F2E1 + H6N5F1E1 + H5N5E2 + H5N4F2L1E1 + H6N5L2 + H5N5F1L1E1 + H6N5L1E1 + H5N5F1…
CS	Sialylation per antenna of complex glycans		CS = ( H3N3E1 + H4N3L1 + H4N3E1 + H4N3F1E1 + H4N4E1 + H5N4L1 + H4N4F1E1 + H5N4E1 + H4N5E1 + H5N4F1L1 + H5N4F1E1 + H4N5F1E1 + H5N5E1 + H5N4L2 + H5N5E1Ac1 + H5N4L1E1 + H4N5F2L1 + H5N4F2E1 + H5N4E2 + H5N5F1E1 + H6N5E1 + H5N4F1L2 + H5N4F1L1E1 + H5N4F1E2 + H5N5F2E1 + H6N5F1E1 + H5N5E2 + H5N4F2L1E1 + H6N5L2 + H5N5F1L1E1 + H6N5L1E1 + H5N5F1E2 + H6N5E2 + H7N6E1 + H6N5F1L2 + H6N5F1L1E1 + H6N5F1E2 + H6N5L3…
TA2FS0	Abundance of (IgG-specific) diantennary fucosylated nonsialylated glycans within spectrum		TA2FS0 = ( H3N4F1 + H4N4F1 + H3N5F1 + H5N4F1 + H4N5F1 + H5N5F1 )
A1F	Fucosylation of monoantennary glycans		A1F = ( H4N3F1E1 ) / ( H3N3E1 + H4N3L1 + H4N3E1 + H4N3F1E1 )
A2F	Fucosylation of diantennary glycans		A2F = ( H3N4F1 + H4N4F1 + H3N5F1 + H5N4F1 + H4N5F1 + H4N4F1E1 + H5N5F1 + H5N4F1L1 + H5N4F1E1 + H4N5F1E1 + H4N5F2L1 + H5N4F2E1 + H5N5F1E1 + H5N4F1L2 + H5N4F1L1E1 + H5N4F1E2 + H5N5F2E1 + H5N4F2L1E1 + H5N5F1L1E1 + H5N5F1E2 ) / ( H3N4F1 + H4N4 + H4N4F1 + H5N4 + H3N5F1 + H4N5 + H5N4F1 + H4N4E1 + H4N5F1 + H5N5 + H5N4L1 + H4N4F1E1 + H5N4E1 + H5N5F1 + H4N5E1 + H5N4F1L1 + H5N4F1E1 + H4N5F1E1 + H5N5E1 + H5…
A3F	Fucosylation of triantennary glycans		A3F = ( H6N5F1E1 + H6N5F1L2 + H6N5F1L1E1 + H6N5F1E2 + H6N5F1L3 + H6N5F1L2E1 + H6N5F1L1E2 + H6N5F1E3 + H6N5F2L2E1 + H6N5F2L1E2 ) / ( H6N5E1 + H6N5F1E1 + H6N5L2 + H6N5L1E1 + H6N5E2 + H6N5F1L2 + H6N5F1L1E1 + H6N5F1E2 + H6N5L3 + H6N5L2E1 + H6N5L1E2 + H6N5E3 + H6N5F1L3 + H6N5F1L2E1 + H6N5F1L1E2 + H6N5F1E3 + H6N5F2L2E1 + H6N5F2L1E2 )
A4F	Fucosylation of tetraantennary glycans		A4F = ( H7N6F1L3E1 + H7N6F1L2E2 ) / ( H7N6E1 + H7N6L2E1 + H7N6L1E2 + H7N6L3E1 + H7N6L2E2 + H7N6L1E3 + H7N6F1L3E1 + H7N6F1L2E2 )
A2Fa	Multifucosylation of diantennary glycans		A2Fa = ( H4N5F2L1 + H5N4F2E1 + H5N5F2E1 + H5N4F2L1E1 ) / ( H3N4F1 + H4N4 + H4N4F1 + H5N4 + H3N5F1 + H4N5 + H5N4F1 + H4N4E1 + H4N5F1 + H5N5 + H5N4L1 + H4N4F1E1 + H5N4E1 + H5N5F1 + H4N5E1 + H5N4F1L1 + H5N4F1E1 + H4N5F1E1 + H5N5E1 + H5N4L2 + H5N5E1Ac1 + H5N4L1E1 + H4N5F2L1 + H5N4F2E1 + H5N4E2 + H5N5F1E1 + H5N4F1L2 + H5N4F1L1E1 + H5N4F1E2 + H5N5F2E1 + H5N5E2 + H5N4F2L1E1 + H5N5F1L1E1 + H5N5F1E2 )
A3Fa	Multifucosylation of triantennary glycans		A3Fa = ( H6N5F2L2E1 + H6N5F2L1E2 ) / ( H6N5E1 + H6N5F1E1 + H6N5L2 + H6N5L1E1 + H6N5E2 + H6N5F1L2 + H6N5F1L1E1 + H6N5F1E2 + H6N5L3 + H6N5L2E1 + H6N5L1E2 + H6N5E3 + H6N5F1L3 + H6N5F1L2E1 + H6N5F1L1E2 + H6N5F1E3 + H6N5F2L2E1 + H6N5F2L1E2 )
A2S0F	Fucosylation of diantennary nonsialylated glycans		A2S0F = ( H3N4F1 + H4N4F1 + H3N5F1 + H5N4F1 + H4N5F1 + H5N5F1 ) / ( H3N4F1 + H4N4 + H4N4F1 + H5N4 + H3N5F1 + H4N5 + H5N4F1 + H4N5F1 + H5N5 + H5N5F1 )
A2L0F	Fucosylation of diantennary nonsialylated (α2,3) glycans		A2L0F = ( H3N4F1 + H4N4F1 + H3N5F1 + H5N4F1 + H4N5F1 + H4N4F1E1 + H5N5F1 + H5N4F1E1 + H4N5F1E1 + H5N4F2E1 + H5N5F1E1 + H5N4F1E2 + H5N5F2E1 + H5N5F1E2 ) / ( H3N4F1 + H4N4 + H4N4F1 + H5N4 + H3N5F1 + H4N5 + H5N4F1 + H4N4E1 + H4N5F1 + H5N5 + H4N4F1E1 + H5N4E1 + H5N5F1 + H4N5E1 + H5N4F1E1 + H4N5F1E1 + H5N5E1 + H5N5E1Ac1 + H5N4F2E1 + H5N4E2 + H5N5F1E1 + H5N4F1E2 + H5N5F2E1 + H5N5E2 + H5N5F1E2 )
A3L0F	Fucosylation of triantennary nonsialylated (α2,3) glycans		A3L0F = ( H6N5F1E1 + H6N5F1E2 + H6N5F1E3 ) / ( H6N5E1 + H6N5F1E1 + H6N5E2 + H6N5F1E2 + H6N5E3 + H6N5F1E3 )
A2E0F	Fucosylation of diantennary nonsialylated (α2,6) glycans		A2E0F = ( H3N4F1 + H4N4F1 + H3N5F1 + H5N4F1 + H4N5F1 + H5N5F1 + H5N4F1L1 + H4N5F2L1 + H5N4F1L2 ) / ( H3N4F1 + H4N4 + H4N4F1 + H5N4 + H3N5F1 + H4N5 + H5N4F1 + H4N5F1 + H5N5 + H5N4L1 + H5N5F1 + H5N4F1L1 + H5N4L2 + H4N5F2L1 + H5N4F1L2 )
A3E0F	Fucosylation of triantennary nonsialylated (α2,6) glycans		A3E0F = ( H6N5F1L2 + H6N5F1L3 ) / ( H6N5L2 + H6N5F1L2 + H6N5L3 + H6N5F1L3 )
A2SF	Fucosylation of diantennary sialylated glycans		A2SF = ( H4N4F1E1 + H5N4F1L1 + H5N4F1E1 + H4N5F1E1 + H4N5F2L1 + H5N4F2E1 + H5N5F1E1 + H5N4F1L2 + H5N4F1L1E1 + H5N4F1E2 + H5N5F2E1 + H5N4F2L1E1 + H5N5F1L1E1 + H5N5F1E2 ) / ( H4N4E1 + H5N4L1 + H4N4F1E1 + H5N4E1 + H4N5E1 + H5N4F1L1 + H5N4F1E1 + H4N5F1E1 + H5N5E1 + H5N4L2 + H5N5E1Ac1 + H5N4L1E1 + H4N5F2L1 + H5N4F2E1 + H5N4E2 + H5N5F1E1 + H5N4F1L2 + H5N4F1L1E1 + H5N4F1E2 + H5N5F2E1 + H5N5E2 + H5N4F2L1…
A2LF	Fucosylation of diantennary sialylated (α2,3) glycans		A2LF = ( H5N4F1L1 + H4N5F2L1 + H5N4F1L2 + H5N4F1L1E1 + H5N4F2L1E1 + H5N5F1L1E1 ) / ( H5N4L1 + H5N4F1L1 + H5N4L2 + H5N4L1E1 + H4N5F2L1 + H5N4F1L2 + H5N4F1L1E1 + H5N4F2L1E1 + H5N5F1L1E1 )
A3LF	Fucosylation of triantennary sialylated (α2,3) glycans		A3LF = ( H6N5F1L2 + H6N5F1L1E1 + H6N5F1L3 + H6N5F1L2E1 + H6N5F1L1E2 + H6N5F2L2E1 + H6N5F2L1E2 ) / ( H6N5L2 + H6N5L1E1 + H6N5F1L2 + H6N5F1L1E1 + H6N5L3 + H6N5L2E1 + H6N5L1E2 + H6N5F1L3 + H6N5F1L2E1 + H6N5F1L1E2 + H6N5F2L2E1 + H6N5F2L1E2 )
A4LF	Fucosylation of tetraantennary sialylated (α2,3) glycans		A4LF = ( H7N6F1L3E1 + H7N6F1L2E2 ) / ( H7N6L2E1 + H7N6L1E2 + H7N6L3E1 + H7N6L2E2 + H7N6L1E3 + H7N6F1L3E1 + H7N6F1L2E2 )
A1EF	Fucosylation of monoantennary sialylated (α2,6) glycans		A1EF = ( H4N3F1E1 ) / ( H3N3E1 + H4N3E1 + H4N3F1E1 )
A2EF	Fucosylation of diantennary sialylated (α2,6) glycans		A2EF = ( H4N4F1E1 + H5N4F1E1 + H4N5F1E1 + H5N4F2E1 + H5N5F1E1 + H5N4F1L1E1 + H5N4F1E2 + H5N5F2E1 + H5N4F2L1E1 + H5N5F1L1E1 + H5N5F1E2 ) / ( H4N4E1 + H4N4F1E1 + H5N4E1 + H4N5E1 + H5N4F1E1 + H4N5F1E1 + H5N5E1 + H5N5E1Ac1 + H5N4L1E1 + H5N4F2E1 + H5N4E2 + H5N5F1E1 + H5N4F1L1E1 + H5N4F1E2 + H5N5F2E1 + H5N5E2 + H5N4F2L1E1 + H5N5F1L1E1 + H5N5F1E2 )
A3EF	Fucosylation of triantennary sialylated (α2,6) glycans		A3EF = ( H6N5F1E1 + H6N5F1L1E1 + H6N5F1E2 + H6N5F1L2E1 + H6N5F1L1E2 + H6N5F1E3 + H6N5F2L2E1 + H6N5F2L1E2 ) / ( H6N5E1 + H6N5F1E1 + H6N5L1E1 + H6N5E2 + H6N5F1L1E1 + H6N5F1E2 + H6N5L2E1 + H6N5L1E2 + H6N5E3 + H6N5F1L2E1 + H6N5F1L1E2 + H6N5F1E3 + H6N5F2L2E1 + H6N5F2L1E2 )
A2B	Bisection of diantennary glycans		A2B = ( H3N5F1 + H4N5 + H4N5F1 + H5N5 + H5N5F1 + H4N5E1 + H4N5F1E1 + H5N5E1 + H5N5E1Ac1 + H4N5F2L1 + H5N5F1E1 + H5N5F2E1 + H5N5E2 + H5N5F1L1E1 + H5N5F1E2 ) / ( H3N4F1 + H4N4 + H4N4F1 + H5N4 + H3N5F1 + H4N5 + H5N4F1 + H4N4E1 + H4N5F1 + H5N5 + H5N4L1 + H4N4F1E1 + H5N4E1 + H5N5F1 + H4N5E1 + H5N4F1L1 + H5N4F1E1 + H4N5F1E1 + H5N5E1 + H5N4L2 + H5N5E1Ac1 + H5N4L1E1 + H4N5F2L1 + H5N4F2E1 + H5N4E2 + H5N5F…
A2F0B	Bisection of diantennary nonfucosylated glycans		A2F0B = ( H4N5 + H5N5 + H4N5E1 + H5N5E1 + H5N5E1Ac1 + H5N5E2 ) / ( H4N4 + H5N4 + H4N5 + H4N4E1 + H5N5 + H5N4L1 + H5N4E1 + H4N5E1 + H5N5E1 + H5N4L2 + H5N5E1Ac1 + H5N4L1E1 + H5N4E2 + H5N5E2 )
A2FB	Bisection of diantennary fucosylated glycans		A2FB = ( H3N5F1 + H4N5F1 + H5N5F1 + H4N5F1E1 + H4N5F2L1 + H5N5F1E1 + H5N5F2E1 + H5N5F1L1E1 + H5N5F1E2 ) / ( H3N4F1 + H4N4F1 + H3N5F1 + H5N4F1 + H4N5F1 + H4N4F1E1 + H5N5F1 + H5N4F1L1 + H5N4F1E1 + H4N5F1E1 + H4N5F2L1 + H5N4F2E1 + H5N5F1E1 + H5N4F1L2 + H5N4F1L1E1 + H5N4F1E2 + H5N5F2E1 + H5N4F2L1E1 + H5N5F1L1E1 + H5N5F1E2 )
A2S0B	Bisection of diantennary nonsialylated glycans		A2S0B = ( H3N5F1 + H4N5 + H4N5F1 + H5N5 + H5N5F1 ) / ( H3N4F1 + H4N4 + H4N4F1 + H5N4 + H3N5F1 + H4N5 + H5N4F1 + H4N5F1 + H5N5 + H5N5F1 )
A2SB	Bisection of diantennary sialylated glycans		A2SB = ( H4N5E1 + H4N5F1E1 + H5N5E1 + H5N5E1Ac1 + H4N5F2L1 + H5N5F1E1 + H5N5F2E1 + H5N5E2 + H5N5F1L1E1 + H5N5F1E2 ) / ( H4N4E1 + H5N4L1 + H4N4F1E1 + H5N4E1 + H4N5E1 + H5N4F1L1 + H5N4F1E1 + H4N5F1E1 + H5N5E1 + H5N4L2 + H5N5E1Ac1 + H5N4L1E1 + H4N5F2L1 + H5N4F2E1 + H5N4E2 + H5N5F1E1 + H5N4F1L2 + H5N4F1L1E1 + H5N4F1E2 + H5N5F2E1 + H5N5E2 + H5N4F2L1E1 + H5N5F1L1E1 + H5N5F1E2 )
A2F0S0B	Bisection of diantennary nonfucosylated nonsialylated glycans		A2F0S0B = ( H4N5 + H5N5 ) / ( H4N4 + H5N4 + H4N5 + H5N5 )
A2F0SB	Bisection of diantennary nonfucosylated sialylated glycans		A2F0SB = ( H4N5E1 + H5N5E1 + H5N5E1Ac1 + H5N5E2 ) / ( H4N4E1 + H5N4L1 + H5N4E1 + H4N5E1 + H5N5E1 + H5N4L2 + H5N5E1Ac1 + H5N4L1E1 + H5N4E2 + H5N5E2 )
A2FS0B	Bisection of diantennary fucosylated nonsialylated glycans		A2FS0B = ( H3N5F1 + H4N5F1 + H5N5F1 ) / ( H3N4F1 + H4N4F1 + H3N5F1 + H5N4F1 + H4N5F1 + H5N5F1 )
A2FSB	Bisection of diantennary fucosylated sialylated glycans		A2FSB = ( H4N5F1E1 + H4N5F2L1 + H5N5F1E1 + H5N5F2E1 + H5N5F1L1E1 + H5N5F1E2 ) / ( H4N4F1E1 + H5N4F1L1 + H5N4F1E1 + H4N5F1E1 + H4N5F2L1 + H5N4F2E1 + H5N5F1E1 + H5N4F1L2 + H5N4F1L1E1 + H5N4F1E2 + H5N5F2E1 + H5N4F2L1E1 + H5N5F1L1E1 + H5N5F1E2 )
A2G	Galactosylation per antenna of diantennary glycans		A2G = ( 0/2 * ( H3N4F1 + H3N5F1 ) + 1/2 * ( H4N4 + H4N4F1 + H4N5 + H4N4E1 + H4N5F1 + H4N4F1E1 + H4N5E1 + H4N5F1E1 + H4N5F2L1 ) + 2/2 * ( H5N4 + H5N4F1 + H5N5 + H5N4L1 + H5N4E1 + H5N5F1 + H5N4F1L1 + H5N4F1E1 + H5N5E1 + H5N4L2 + H5N5E1Ac1 + H5N4L1E1 + H5N4F2E1 + H5N4E2 + H5N5F1E1 + H5N4F1L2 + H5N4F1L1E1 + H5N4F1E2 + H5N5F2E1 + H5N5E2 + H5N4F2L1E1 + H5N5F1L1E1 + H5N5F1E2 ) ) / ( H3N4F1 + H4N4 + H4N4…
A2F0G	Galactosylation per antenna of diantennary nonfucosylated glycans		A2F0G = ( 0/2 * (0) + 1/2 * ( H4N4 + H4N5 + H4N4E1 + H4N5E1 ) + 2/2 * ( H5N4 + H5N5 + H5N4L1 + H5N4E1 + H5N5E1 + H5N4L2 + H5N5E1Ac1 + H5N4L1E1 + H5N4E2 + H5N5E2 ) ) / ( H4N4 + H5N4 + H4N5 + H4N4E1 + H5N5 + H5N4L1 + H5N4E1 + H4N5E1 + H5N5E1 + H5N4L2 + H5N5E1Ac1 + H5N4L1E1 + H5N4E2 + H5N5E2 )
A2FG	Galactosylation per antenna of diantennary fucosylated glycans		A2FG = ( 0/2 * ( H3N4F1 + H3N5F1 ) + 1/2 * ( H4N4F1 + H4N5F1 + H4N4F1E1 + H4N5F1E1 + H4N5F2L1 ) + 2/2 * ( H5N4F1 + H5N5F1 + H5N4F1L1 + H5N4F1E1 + H5N4F2E1 + H5N5F1E1 + H5N4F1L2 + H5N4F1L1E1 + H5N4F1E2 + H5N5F2E1 + H5N4F2L1E1 + H5N5F1L1E1 + H5N5F1E2 ) ) / ( H3N4F1 + H4N4F1 + H3N5F1 + H5N4F1 + H4N5F1 + H4N4F1E1 + H5N5F1 + H5N4F1L1 + H5N4F1E1 + H4N5F1E1 + H4N5F2L1 + H5N4F2E1 + H5N5F1E1 + H5N4F1L2 + …
A2S0G	Galactosylation per antenna of diantennary nonsialylated glycans		A2S0G = ( 0/2 * ( H3N4F1 + H3N5F1 ) + 1/2 * ( H4N4 + H4N4F1 + H4N5 + H4N5F1 ) + 2/2 * ( H5N4 + H5N4F1 + H5N5 + H5N5F1 ) ) / ( H3N4F1 + H4N4 + H4N4F1 + H5N4 + H3N5F1 + H4N5 + H5N4F1 + H4N5F1 + H5N5 + H5N5F1 )
A2F0S0G	Galactosylation per antenna of diantennary nonfucosylated nonsialylated glycans		A2F0S0G = ( 0/2 * (0) + 1/2 * ( H4N4 + H4N5 ) + 2/2 * ( H5N4 + H5N5 ) ) / ( H4N4 + H5N4 + H4N5 + H5N5 )
A2FS0G	Galactosylation per antenna of diantennary fucosylated nonsialylated glycans		A2FS0G = ( 0/2 * ( H3N4F1 + H3N5F1 ) + 1/2 * ( H4N4F1 + H4N5F1 ) + 2/2 * ( H5N4F1 + H5N5F1 ) ) / ( H3N4F1 + H4N4F1 + H3N5F1 + H5N4F1 + H4N5F1 + H5N5F1 )
A2S	Sialylation per antenna of diantennary glycans		A2S = ( 0/2 * ( H3N4F1 + H4N4 + H4N4F1 + H5N4 + H3N5F1 + H4N5 + H5N4F1 + H4N5F1 + H5N5 + H5N5F1 ) + 1/2 * ( H4N4E1 + H5N4L1 + H4N4F1E1 + H5N4E1 + H4N5E1 + H5N4F1L1 + H5N4F1E1 + H4N5F1E1 + H5N5E1 + H5N5E1Ac1 + H4N5F2L1 + H5N4F2E1 + H5N5F1E1 + H5N5F2E1 ) + 2/2 * ( H5N4L2 + H5N4L1E1 + H5N4E2 + H5N4F1L2 + H5N4F1L1E1 + H5N4F1E2 + H5N5E2 + H5N4F2L1E1 + H5N5F1L1E1 + H5N5F1E2 ) ) / ( H3N4F1 + H4N4 + H4N4…
A2F0S	Sialylation per antenna of diantennary nonfucosylated glycans		A2F0S = ( 0/2 * ( H4N4 + H5N4 + H4N5 + H5N5 ) + 1/2 * ( H4N4E1 + H5N4L1 + H5N4E1 + H4N5E1 + H5N5E1 + H5N5E1Ac1 ) + 2/2 * ( H5N4L2 + H5N4L1E1 + H5N4E2 + H5N5E2 ) ) / ( H4N4 + H5N4 + H4N5 + H4N4E1 + H5N5 + H5N4L1 + H5N4E1 + H4N5E1 + H5N5E1 + H5N4L2 + H5N5E1Ac1 + H5N4L1E1 + H5N4E2 + H5N5E2 )
A4F0S	Sialylation per antenna of tetraantennary nonfucosylated glycans		A4F0S = ( 0/4 * (0) + 1/4 * ( H7N6E1 ) + 2/4 * (0) + 3/4 * ( H7N6L2E1 + H7N6L1E2 ) + 4/4 * ( H7N6L3E1 + H7N6L2E2 + H7N6L1E3 ) ) / ( H7N6E1 + H7N6L2E1 + H7N6L1E2 + H7N6L3E1 + H7N6L2E2 + H7N6L1E3 + H7N6F1L3E1 + H7N6F1L2E2 )
A2FS	Sialylation per antenna of diantennary fucosylated glycans		A2FS = ( 0/2 * ( H3N4F1 + H4N4F1 + H3N5F1 + H5N4F1 + H4N5F1 + H5N5F1 ) + 1/2 * ( H4N4F1E1 + H5N4F1L1 + H5N4F1E1 + H4N5F1E1 + H4N5F2L1 + H5N4F2E1 + H5N5F1E1 + H5N5F2E1 ) + 2/2 * ( H5N4F1L2 + H5N4F1L1E1 + H5N4F1E2 + H5N4F2L1E1 + H5N5F1L1E1 + H5N5F1E2 ) ) / ( H3N4F1 + H4N4F1 + H3N5F1 + H5N4F1 + H4N5F1 + H4N4F1E1 + H5N5F1 + H5N4F1L1 + H5N4F1E1 + H4N5F1E1 + H4N5F2L1 + H5N4F2E1 + H5N5F1E1 + H5N4F1L2 + …
A2L	Sialylation (α2,3) per antenna of diantennary glycans		A2L = ( 0/2 * ( H3N4F1 + H4N4 + H4N4F1 + H5N4 + H3N5F1 + H4N5 + H5N4F1 + H4N4E1 + H4N5F1 + H5N5 + H4N4F1E1 + H5N4E1 + H5N5F1 + H4N5E1 + H5N4F1E1 + H4N5F1E1 + H5N5E1 + H5N5E1Ac1 + H5N4F2E1 + H5N4E2 + H5N5F1E1 + H5N4F1E2 + H5N5F2E1 + H5N5E2 + H5N5F1E2 ) + 1/2 * ( H5N4L1 + H5N4F1L1 + H5N4L1E1 + H4N5F2L1 + H5N4F1L1E1 + H5N4F2L1E1 + H5N5F1L1E1 ) + 2/2 * ( H5N4L2 + H5N4F1L2 ) ) / ( H3N4F1 + H4N4 + H4N4…
A2F0L	Sialylation (α2,3) per antenna of diantennary nonfucosylated glycans		A2F0L = ( 0/2 * ( H4N4 + H5N4 + H4N5 + H4N4E1 + H5N5 + H5N4E1 + H4N5E1 + H5N5E1 + H5N5E1Ac1 + H5N4E2 + H5N5E2 ) + 1/2 * ( H5N4L1 + H5N4L1E1 ) + 2/2 * ( H5N4L2 ) ) / ( H4N4 + H5N4 + H4N5 + H4N4E1 + H5N5 + H5N4L1 + H5N4E1 + H4N5E1 + H5N5E1 + H5N4L2 + H5N5E1Ac1 + H5N4L1E1 + H5N4E2 + H5N5E2 )
A4F0L	Sialylation (α2,3) per antenna of tetraantennary nonfucosylated glycans		A4F0L = ( 0/4 * ( H7N6E1 ) + 1/4 * ( H7N6L1E2 + H7N6L1E3 ) + 2/4 * ( H7N6L2E1 + H7N6L2E2 ) + 3/4 * ( H7N6L3E1 ) + 4/4 * (0) ) / ( H7N6E1 + H7N6L2E1 + H7N6L1E2 + H7N6L3E1 + H7N6L2E2 + H7N6L1E3 + H7N6F1L3E1 + H7N6F1L2E2 )
A2FL	Sialylation (α2,3) per antenna of diantennary fucosylated glycans		A2FL = ( 0/2 * ( H3N4F1 + H4N4F1 + H3N5F1 + H5N4F1 + H4N5F1 + H4N4F1E1 + H5N5F1 + H5N4F1E1 + H4N5F1E1 + H5N4F2E1 + H5N5F1E1 + H5N4F1E2 + H5N5F2E1 + H5N5F1E2 ) + 1/2 * ( H5N4F1L1 + H4N5F2L1 + H5N4F1L1E1 + H5N4F2L1E1 + H5N5F1L1E1 ) + 2/2 * ( H5N4F1L2 ) ) / ( H3N4F1 + H4N4F1 + H3N5F1 + H5N4F1 + H4N5F1 + H4N4F1E1 + H5N5F1 + H5N4F1L1 + H5N4F1E1 + H4N5F1E1 + H4N5F2L1 + H5N4F2E1 + H5N5F1E1 + H5N4F1L2 + …
A4FL	Sialylation (α2,3) per antenna of tetraantennary fucosylated glycans		A4FL = ( 0/4 * (0) + 1/4 * (0) + 2/4 * ( H7N6F1L2E2 ) + 3/4 * ( H7N6F1L3E1 ) + 4/4 * (0) ) / ( H7N6E1 + H7N6L2E1 + H7N6L1E2 + H7N6L3E1 + H7N6L2E2 + H7N6L1E3 + H7N6F1L3E1 + H7N6F1L2E2 )
A2E	Sialylation (α2,6) per antenna of diantennary glycans		A2E = ( 0/2 * ( H3N4F1 + H4N4 + H4N4F1 + H5N4 + H3N5F1 + H4N5 + H5N4F1 + H4N5F1 + H5N5 + H5N4L1 + H5N5F1 + H5N4F1L1 + H5N4L2 + H4N5F2L1 + H5N4F1L2 ) + 1/2 * ( H4N4E1 + H4N4F1E1 + H5N4E1 + H4N5E1 + H5N4F1E1 + H4N5F1E1 + H5N5E1 + H5N5E1Ac1 + H5N4L1E1 + H5N4F2E1 + H5N5F1E1 + H5N4F1L1E1 + H5N5F2E1 + H5N4F2L1E1 + H5N5F1L1E1 ) + 2/2 * ( H5N4E2 + H5N4F1E2 + H5N5E2 + H5N5F1E2 ) ) / ( H3N4F1 + H4N4 + H4N4…
A2F0E	Sialylation (α2,6) per antenna of diantennary nonfucosylated glycans		A2F0E = ( 0/2 * ( H4N4 + H5N4 + H4N5 + H5N5 + H5N4L1 + H5N4L2 ) + 1/2 * ( H4N4E1 + H5N4E1 + H4N5E1 + H5N5E1 + H5N5E1Ac1 + H5N4L1E1 ) + 2/2 * ( H5N4E2 + H5N5E2 ) ) / ( H4N4 + H5N4 + H4N5 + H4N4E1 + H5N5 + H5N4L1 + H5N4E1 + H4N5E1 + H5N5E1 + H5N4L2 + H5N5E1Ac1 + H5N4L1E1 + H5N4E2 + H5N5E2 )
A4F0E	Sialylation (α2,6) per antenna of tetraantennary nonfucosylated glycans		A4F0E = ( 0/4 * (0) + 1/4 * ( H7N6E1 + H7N6L2E1 + H7N6L3E1 ) + 2/4 * ( H7N6L1E2 + H7N6L2E2 ) + 3/4 * ( H7N6L1E3 ) + 4/4 * (0) ) / ( H7N6E1 + H7N6L2E1 + H7N6L1E2 + H7N6L3E1 + H7N6L2E2 + H7N6L1E3 + H7N6F1L3E1 + H7N6F1L2E2 )
A2FE	Sialylation (α2,6) per antenna of diantennary fucosylated glycans		A2FE = ( 0/2 * ( H3N4F1 + H4N4F1 + H3N5F1 + H5N4F1 + H4N5F1 + H5N5F1 + H5N4F1L1 + H4N5F2L1 + H5N4F1L2 ) + 1/2 * ( H4N4F1E1 + H5N4F1E1 + H4N5F1E1 + H5N4F2E1 + H5N5F1E1 + H5N4F1L1E1 + H5N5F2E1 + H5N4F2L1E1 + H5N5F1L1E1 ) + 2/2 * ( H5N4F1E2 + H5N5F1E2 ) ) / ( H3N4F1 + H4N4F1 + H3N5F1 + H5N4F1 + H4N5F1 + H4N4F1E1 + H5N5F1 + H5N4F1L1 + H5N4F1E1 + H4N5F1E1 + H4N5F2L1 + H5N4F2E1 + H5N5F1E1 + H5N4F1L2 + …
A4FE	Sialylation (α2,6) per antenna of tetraantennary fucosylated glycans		A4FE = ( 0/4 * (0) + 1/4 * ( H7N6F1L3E1 ) + 2/4 * ( H7N6F1L2E2 ) + 3/4 * (0) + 4/4 * (0) ) / ( H7N6E1 + H7N6L2E1 + H7N6L1E2 + H7N6L3E1 + H7N6L2E2 + H7N6L1E3 + H7N6F1L3E1 + H7N6F1L2E2 )
A2GS	Sialylation per galactose of diantennary glycans		A2GS = ( ( 0/2 * ( H3N4F1 + H4N4 + H4N4F1 + H5N4 + H3N5F1 + H4N5 + H5N4F1 + H4N5F1 + H5N5 + H5N5F1 ) + 1/2 * ( H4N4E1 + H5N4L1 + H4N4F1E1 + H5N4E1 + H4N5E1 + H5N4F1L1 + H5N4F1E1 + H4N5F1E1 + H5N5E1 + H5N5E1Ac1 + H4N5F2L1 + H5N4F2E1 + H5N5F1E1 + H5N5F2E1 ) + 2/2 * ( H5N4L2 + H5N4L1E1 + H5N4E2 + H5N4F1L2 + H5N4F1L1E1 + H5N4F1E2 + H5N5E2 + H5N4F2L1E1 + H5N5F1L1E1 + H5N5F1E2 ) ) / ( H3N4F1 + H4N4 + H…
A3GS	Sialylation per galactose of triantennary glycans		A3GS = ( ( 0/3 * (0) + 1/3 * ( H6N5E1 + H6N5F1E1 ) + 2/3 * ( H6N5L2 + H6N5L1E1 + H6N5E2 + H6N5F1L2 + H6N5F1L1E1 + H6N5F1E2 ) + 3/3 * ( H6N5L3 + H6N5L2E1 + H6N5L1E2 + H6N5E3 + H6N5F1L3 + H6N5F1L2E1 + H6N5F1L1E2 + H6N5F1E3 + H6N5F2L2E1 + H6N5F2L1E2 ) ) / ( H6N5E1 + H6N5F1E1 + H6N5L2 + H6N5L1E1 + H6N5E2 + H6N5F1L2 + H6N5F1L1E1 + H6N5F1E2 + H6N5L3 + H6N5L2E1 + H6N5L1E2 + H6N5E3 + H6N5F1L3 + H6N5F1L2E…
A4GS	Sialylation per galactose of tetraantennary glycans		A4GS = ( ( 0/4 * (0) + 1/4 * ( H7N6E1 ) + 2/4 * (0) + 3/4 * ( H7N6L2E1 + H7N6L1E2 ) + 4/4 * ( H7N6L3E1 + H7N6L2E2 + H7N6L1E3 + H7N6F1L3E1 + H7N6F1L2E2 ) ) / ( H7N6E1 + H7N6L2E1 + H7N6L1E2 + H7N6L3E1 + H7N6L2E2 + H7N6L1E3 + H7N6F1L3E1 + H7N6F1L2E2 ) ) / ( ( 0/4 * (0) + 1/4 * (0) + 2/4 * (0) + 3/4 * (0) + 4/4 * ( H7N6E1 + H7N6L2E1 + H7N6L1E2 + H7N6L3E1 + H7N6L2E2 + H7N6L1E3 + H7N6F1L3E1 + H7N6F1L2E…
A2F0GS	Sialylation per galactose of diantennary nonfucosylated glycans		A2F0GS = ( ( 0/2 * ( H4N4 + H5N4 + H4N5 + H5N5 ) + 1/2 * ( H4N4E1 + H5N4L1 + H5N4E1 + H4N5E1 + H5N5E1 + H5N5E1Ac1 ) + 2/2 * ( H5N4L2 + H5N4L1E1 + H5N4E2 + H5N5E2 ) ) / ( H4N4 + H5N4 + H4N5 + H4N4E1 + H5N5 + H5N4L1 + H5N4E1 + H4N5E1 + H5N5E1 + H5N4L2 + H5N5E1Ac1 + H5N4L1E1 + H5N4E2 + H5N5E2 ) ) / ( ( 0/2 * (0) + 1/2 * ( H4N4 + H4N5 + H4N4E1 + H4N5E1 ) + 2/2 * ( H5N4 + H5N5 + H5N4L1 + H5N4E1 + H5N5…
A3F0GS	Sialylation per galactose of triantennary nonfucosylated glycans		A3F0GS = ( ( 0/3 * (0) + 1/3 * ( H6N5E1 ) + 2/3 * ( H6N5L2 + H6N5L1E1 + H6N5E2 ) + 3/3 * ( H6N5L3 + H6N5L2E1 + H6N5L1E2 + H6N5E3 ) ) / ( H6N5E1 + H6N5L2 + H6N5L1E1 + H6N5E2 + H6N5L3 + H6N5L2E1 + H6N5L1E2 + H6N5E3 ) ) / ( ( 0/3 * (0) + 1/3 * (0) + 2/3 * (0) + 3/3 * ( H6N5E1 + H6N5L2 + H6N5L1E1 + H6N5E2 + H6N5L3 + H6N5L2E1 + H6N5L1E2 + H6N5E3 ) ) / ( H6N5E1 + H6N5L2 + H6N5L1E1 + H6N5E2 + H6N5L3 + H…
A4F0GS	Sialylation per galactose of tetraantennary nonfucosylated glycans		A4F0GS = ( ( 0/4 * (0) + 1/4 * ( H7N6E1 ) + 2/4 * (0) + 3/4 * ( H7N6L2E1 + H7N6L1E2 ) + 4/4 * ( H7N6L3E1 + H7N6L2E2 + H7N6L1E3 ) ) / ( H7N6E1 + H7N6L2E1 + H7N6L1E2 + H7N6L3E1 + H7N6L2E2 + H7N6L1E3 + H7N6F1L3E1 + H7N6F1L2E2 ) ) / ( ( 0/4 * (0) + 1/4 * (0) + 2/4 * (0) + 3/4 * (0) + 4/4 * ( H7N6E1 + H7N6L2E1 + H7N6L1E2 + H7N6L3E1 + H7N6L2E2 + H7N6L1E3 ) ) / ( H7N6E1 + H7N6L2E1 + H7N6L1E2 + H7N6L3E1 …
A2FGS	Sialylation per galactose of diantennary fucosylated glycans		A2FGS = ( ( 0/2 * ( H3N4F1 + H4N4F1 + H3N5F1 + H5N4F1 + H4N5F1 + H5N5F1 ) + 1/2 * ( H4N4F1E1 + H5N4F1L1 + H5N4F1E1 + H4N5F1E1 + H4N5F2L1 + H5N4F2E1 + H5N5F1E1 + H5N5F2E1 ) + 2/2 * ( H5N4F1L2 + H5N4F1L1E1 + H5N4F1E2 + H5N4F2L1E1 + H5N5F1L1E1 + H5N5F1E2 ) ) / ( H3N4F1 + H4N4F1 + H3N5F1 + H5N4F1 + H4N5F1 + H4N4F1E1 + H5N5F1 + H5N4F1L1 + H5N4F1E1 + H4N5F1E1 + H4N5F2L1 + H5N4F2E1 + H5N5F1E1 + H5N4F1L2…
A3FGS	Sialylation per galactose of triantennary fucosylated glycans		A3FGS = ( ( 0/3 * (0) + 1/3 * ( H6N5F1E1 ) + 2/3 * ( H6N5F1L2 + H6N5F1L1E1 + H6N5F1E2 ) + 3/3 * ( H6N5F1L3 + H6N5F1L2E1 + H6N5F1L1E2 + H6N5F1E3 + H6N5F2L2E1 + H6N5F2L1E2 ) ) / ( H6N5F1E1 + H6N5F1L2 + H6N5F1L1E1 + H6N5F1E2 + H6N5F1L3 + H6N5F1L2E1 + H6N5F1L1E2 + H6N5F1E3 + H6N5F2L2E1 + H6N5F2L1E2 ) ) / ( ( 0/3 * (0) + 1/3 * (0) + 2/3 * (0) + 3/3 * ( H6N5F1E1 + H6N5F1L2 + H6N5F1L1E1 + H6N5F1E2 + H6N…
A1GL	Sialylation (α2,3) per galactose of monoantennary glycans		A1GL = ( ( 0/1 * ( H3N3E1 + H4N3E1 + H4N3F1E1 ) + 1/1 * ( H4N3L1 ) ) / ( H3N3E1 + H4N3L1 + H4N3E1 + H4N3F1E1 ) ) / ( ( 0/1 * (0) + 1/1 * ( H3N3E1 + H4N3L1 + H4N3E1 + H4N3F1E1 ) ) / ( H3N3E1 + H4N3L1 + H4N3E1 + H4N3F1E1 ) )
A2GL	Sialylation (α2,3) per galactose of diantennary glycans		A2GL = ( ( 0/2 * ( H3N4F1 + H4N4 + H4N4F1 + H5N4 + H3N5F1 + H4N5 + H5N4F1 + H4N4E1 + H4N5F1 + H5N5 + H4N4F1E1 + H5N4E1 + H5N5F1 + H4N5E1 + H5N4F1E1 + H4N5F1E1 + H5N5E1 + H5N5E1Ac1 + H5N4F2E1 + H5N4E2 + H5N5F1E1 + H5N4F1E2 + H5N5F2E1 + H5N5E2 + H5N5F1E2 ) + 1/2 * ( H5N4L1 + H5N4F1L1 + H5N4L1E1 + H4N5F2L1 + H5N4F1L1E1 + H5N4F2L1E1 + H5N5F1L1E1 ) + 2/2 * ( H5N4L2 + H5N4F1L2 ) ) / ( H3N4F1 + H4N4 + H…
A3GL	Sialylation (α2,3) per galactose of triantennary glycans		A3GL = ( ( 0/3 * ( H6N5E1 + H6N5F1E1 + H6N5E2 + H6N5F1E2 + H6N5E3 + H6N5F1E3 ) + 1/3 * ( H6N5L1E1 + H6N5F1L1E1 + H6N5L1E2 + H6N5F1L1E2 + H6N5F2L1E2 ) + 2/3 * ( H6N5L2 + H6N5F1L2 + H6N5L2E1 + H6N5F1L2E1 + H6N5F2L2E1 ) + 3/3 * ( H6N5L3 + H6N5F1L3 ) ) / ( H6N5E1 + H6N5F1E1 + H6N5L2 + H6N5L1E1 + H6N5E2 + H6N5F1L2 + H6N5F1L1E1 + H6N5F1E2 + H6N5L3 + H6N5L2E1 + H6N5L1E2 + H6N5E3 + H6N5F1L3 + H6N5F1L2E1 …
A4GL	Sialylation (α2,3) per galactose of tetraantennary glycans		A4GL = ( ( 0/4 * ( H7N6E1 ) + 1/4 * ( H7N6L1E2 + H7N6L1E3 ) + 2/4 * ( H7N6L2E1 + H7N6L2E2 + H7N6F1L2E2 ) + 3/4 * ( H7N6L3E1 + H7N6F1L3E1 ) + 4/4 * (0) ) / ( H7N6E1 + H7N6L2E1 + H7N6L1E2 + H7N6L3E1 + H7N6L2E2 + H7N6L1E3 + H7N6F1L3E1 + H7N6F1L2E2 ) ) / ( ( 0/4 * (0) + 1/4 * (0) + 2/4 * (0) + 3/4 * (0) + 4/4 * ( H7N6E1 + H7N6L2E1 + H7N6L1E2 + H7N6L3E1 + H7N6L2E2 + H7N6L1E3 + H7N6F1L3E1 + H7N6F1L2E2 …
A1F0GL	Sialylation (α2,3) per galactose of monoantennary nonfucosylated glycans		A1F0GL = ( ( 0/1 * ( H3N3E1 + H4N3E1 ) + 1/1 * ( H4N3L1 ) ) / ( H3N3E1 + H4N3L1 + H4N3E1 ) ) / ( ( 0/1 * (0) + 1/1 * ( H3N3E1 + H4N3L1 + H4N3E1 ) ) / ( H3N3E1 + H4N3L1 + H4N3E1 ) )
A2F0GL	Sialylation (α2,3) per galactose of diantennary nonfucosylated glycans		A2F0GL = ( ( 0/2 * ( H4N4 + H5N4 + H4N5 + H4N4E1 + H5N5 + H5N4E1 + H4N5E1 + H5N5E1 + H5N5E1Ac1 + H5N4E2 + H5N5E2 ) + 1/2 * ( H5N4L1 + H5N4L1E1 ) + 2/2 * ( H5N4L2 ) ) / ( H4N4 + H5N4 + H4N5 + H4N4E1 + H5N5 + H5N4L1 + H5N4E1 + H4N5E1 + H5N5E1 + H5N4L2 + H5N5E1Ac1 + H5N4L1E1 + H5N4E2 + H5N5E2 ) ) / ( ( 0/2 * (0) + 1/2 * ( H4N4 + H4N5 + H4N4E1 + H4N5E1 ) + 2/2 * ( H5N4 + H5N5 + H5N4L1 + H5N4E1 + H5N5…
A3F0GL	Sialylation (α2,3) per galactose of triantennary nonfucosylated glycans		A3F0GL = ( ( 0/3 * ( H6N5E1 + H6N5E2 + H6N5E3 ) + 1/3 * ( H6N5L1E1 + H6N5L1E2 ) + 2/3 * ( H6N5L2 + H6N5L2E1 ) + 3/3 * ( H6N5L3 ) ) / ( H6N5E1 + H6N5L2 + H6N5L1E1 + H6N5E2 + H6N5L3 + H6N5L2E1 + H6N5L1E2 + H6N5E3 ) ) / ( ( 0/3 * (0) + 1/3 * (0) + 2/3 * (0) + 3/3 * ( H6N5E1 + H6N5L2 + H6N5L1E1 + H6N5E2 + H6N5L3 + H6N5L2E1 + H6N5L1E2 + H6N5E3 ) ) / ( H6N5E1 + H6N5L2 + H6N5L1E1 + H6N5E2 + H6N5L3 + H6N…
A4F0GL	Sialylation (α2,3) per galactose of tetraantennary nonfucosylated glycans		A4F0GL = ( ( 0/4 * ( H7N6E1 ) + 1/4 * ( H7N6L1E2 + H7N6L1E3 ) + 2/4 * ( H7N6L2E1 + H7N6L2E2 ) + 3/4 * ( H7N6L3E1 ) + 4/4 * (0) ) / ( H7N6E1 + H7N6L2E1 + H7N6L1E2 + H7N6L3E1 + H7N6L2E2 + H7N6L1E3 + H7N6F1L3E1 + H7N6F1L2E2 ) ) / ( ( 0/4 * (0) + 1/4 * (0) + 2/4 * (0) + 3/4 * (0) + 4/4 * ( H7N6E1 + H7N6L2E1 + H7N6L1E2 + H7N6L3E1 + H7N6L2E2 + H7N6L1E3 ) ) / ( H7N6E1 + H7N6L2E1 + H7N6L1E2 + H7N6L3E1 + …
A2FGL	Sialylation (α2,3) per galactose of diantennary fucosylated glycans		A2FGL = ( ( 0/2 * ( H3N4F1 + H4N4F1 + H3N5F1 + H5N4F1 + H4N5F1 + H4N4F1E1 + H5N5F1 + H5N4F1E1 + H4N5F1E1 + H5N4F2E1 + H5N5F1E1 + H5N4F1E2 + H5N5F2E1 + H5N5F1E2 ) + 1/2 * ( H5N4F1L1 + H4N5F2L1 + H5N4F1L1E1 + H5N4F2L1E1 + H5N5F1L1E1 ) + 2/2 * ( H5N4F1L2 ) ) / ( H3N4F1 + H4N4F1 + H3N5F1 + H5N4F1 + H4N5F1 + H4N4F1E1 + H5N5F1 + H5N4F1L1 + H5N4F1E1 + H4N5F1E1 + H4N5F2L1 + H5N4F2E1 + H5N5F1E1 + H5N4F1L2…
A3FGL	Sialylation (α2,3) per galactose of triantennary fucosylated glycans		A3FGL = ( ( 0/3 * ( H6N5F1E1 + H6N5F1E2 + H6N5F1E3 ) + 1/3 * ( H6N5F1L1E1 + H6N5F1L1E2 + H6N5F2L1E2 ) + 2/3 * ( H6N5F1L2 + H6N5F1L2E1 + H6N5F2L2E1 ) + 3/3 * ( H6N5F1L3 ) ) / ( H6N5F1E1 + H6N5F1L2 + H6N5F1L1E1 + H6N5F1E2 + H6N5F1L3 + H6N5F1L2E1 + H6N5F1L1E2 + H6N5F1E3 + H6N5F2L2E1 + H6N5F2L1E2 ) ) / ( ( 0/3 * (0) + 1/3 * (0) + 2/3 * (0) + 3/3 * ( H6N5F1E1 + H6N5F1L2 + H6N5F1L1E1 + H6N5F1E2 + H6N5F…
A4FGL	Sialylation (α2,3) per galactose of tetraantennary fucosylated glycans		A4FGL = ( ( 0/4 * (0) + 1/4 * (0) + 2/4 * ( H7N6F1L2E2 ) + 3/4 * ( H7N6F1L3E1 ) + 4/4 * (0) ) / ( H7N6E1 + H7N6L2E1 + H7N6L1E2 + H7N6L3E1 + H7N6L2E2 + H7N6L1E3 + H7N6F1L3E1 + H7N6F1L2E2 ) ) / ( ( 0/4 * (0) + 1/4 * (0) + 2/4 * (0) + 3/4 * (0) + 4/4 * ( H7N6F1L3E1 + H7N6F1L2E2 ) ) / ( H7N6E1 + H7N6L2E1 + H7N6L1E2 + H7N6L3E1 + H7N6L2E2 + H7N6L1E3 + H7N6F1L3E1 + H7N6F1L2E2 ) )
A1GE	Sialylation (α2,6) per galactose of monoantennary glycans		A1GE = ( ( 0/1 * ( H4N3L1 ) + 1/1 * ( H3N3E1 + H4N3E1 + H4N3F1E1 ) ) / ( H3N3E1 + H4N3L1 + H4N3E1 + H4N3F1E1 ) ) / ( ( 0/1 * (0) + 1/1 * ( H3N3E1 + H4N3L1 + H4N3E1 + H4N3F1E1 ) ) / ( H3N3E1 + H4N3L1 + H4N3E1 + H4N3F1E1 ) )
A2GE	Sialylation (α2,6) per galactose of diantennary glycans		A2GE = ( ( 0/2 * ( H3N4F1 + H4N4 + H4N4F1 + H5N4 + H3N5F1 + H4N5 + H5N4F1 + H4N5F1 + H5N5 + H5N4L1 + H5N5F1 + H5N4F1L1 + H5N4L2 + H4N5F2L1 + H5N4F1L2 ) + 1/2 * ( H4N4E1 + H4N4F1E1 + H5N4E1 + H4N5E1 + H5N4F1E1 + H4N5F1E1 + H5N5E1 + H5N5E1Ac1 + H5N4L1E1 + H5N4F2E1 + H5N5F1E1 + H5N4F1L1E1 + H5N5F2E1 + H5N4F2L1E1 + H5N5F1L1E1 ) + 2/2 * ( H5N4E2 + H5N4F1E2 + H5N5E2 + H5N5F1E2 ) ) / ( H3N4F1 + H4N4 + H…
A3GE	Sialylation (α2,6) per galactose of triantennary glycans		A3GE = ( ( 0/3 * ( H6N5L2 + H6N5F1L2 + H6N5L3 + H6N5F1L3 ) + 1/3 * ( H6N5E1 + H6N5F1E1 + H6N5L1E1 + H6N5F1L1E1 + H6N5L2E1 + H6N5F1L2E1 + H6N5F2L2E1 ) + 2/3 * ( H6N5E2 + H6N5F1E2 + H6N5L1E2 + H6N5F1L1E2 + H6N5F2L1E2 ) + 3/3 * ( H6N5E3 + H6N5F1E3 ) ) / ( H6N5E1 + H6N5F1E1 + H6N5L2 + H6N5L1E1 + H6N5E2 + H6N5F1L2 + H6N5F1L1E1 + H6N5F1E2 + H6N5L3 + H6N5L2E1 + H6N5L1E2 + H6N5E3 + H6N5F1L3 + H6N5F1L2E1 …
A4GE	Sialylation (α2,6) per galactose of tetraantennary glycans		A4GE = ( ( 0/4 * (0) + 1/4 * ( H7N6E1 + H7N6L2E1 + H7N6L3E1 + H7N6F1L3E1 ) + 2/4 * ( H7N6L1E2 + H7N6L2E2 + H7N6F1L2E2 ) + 3/4 * ( H7N6L1E3 ) + 4/4 * (0) ) / ( H7N6E1 + H7N6L2E1 + H7N6L1E2 + H7N6L3E1 + H7N6L2E2 + H7N6L1E3 + H7N6F1L3E1 + H7N6F1L2E2 ) ) / ( ( 0/4 * (0) + 1/4 * (0) + 2/4 * (0) + 3/4 * (0) + 4/4 * ( H7N6E1 + H7N6L2E1 + H7N6L1E2 + H7N6L3E1 + H7N6L2E2 + H7N6L1E3 + H7N6F1L3E1 + H7N6F1L2E…
A1F0GE	Sialylation (α2,6) per galactose of monoantennary nonfucosylated glycans		A1F0GE = ( ( 0/1 * ( H4N3L1 ) + 1/1 * ( H3N3E1 + H4N3E1 ) ) / ( H3N3E1 + H4N3L1 + H4N3E1 ) ) / ( ( 0/1 * (0) + 1/1 * ( H3N3E1 + H4N3L1 + H4N3E1 ) ) / ( H3N3E1 + H4N3L1 + H4N3E1 ) )
A2F0GE	Sialylation (α2,6) per galactose of diantennary nonfucosylated glycans		A2F0GE = ( ( 0/2 * ( H4N4 + H5N4 + H4N5 + H5N5 + H5N4L1 + H5N4L2 ) + 1/2 * ( H4N4E1 + H5N4E1 + H4N5E1 + H5N5E1 + H5N5E1Ac1 + H5N4L1E1 ) + 2/2 * ( H5N4E2 + H5N5E2 ) ) / ( H4N4 + H5N4 + H4N5 + H4N4E1 + H5N5 + H5N4L1 + H5N4E1 + H4N5E1 + H5N5E1 + H5N4L2 + H5N5E1Ac1 + H5N4L1E1 + H5N4E2 + H5N5E2 ) ) / ( ( 0/2 * (0) + 1/2 * ( H4N4 + H4N5 + H4N4E1 + H4N5E1 ) + 2/2 * ( H5N4 + H5N5 + H5N4L1 + H5N4E1 + H5N5…
A3F0GE	Sialylation (α2,6) per galactose of triantennary nonfucosylated glycans		A3F0GE = ( ( 0/3 * ( H6N5L2 + H6N5L3 ) + 1/3 * ( H6N5E1 + H6N5L1E1 + H6N5L2E1 ) + 2/3 * ( H6N5E2 + H6N5L1E2 ) + 3/3 * ( H6N5E3 ) ) / ( H6N5E1 + H6N5L2 + H6N5L1E1 + H6N5E2 + H6N5L3 + H6N5L2E1 + H6N5L1E2 + H6N5E3 ) ) / ( ( 0/3 * (0) + 1/3 * (0) + 2/3 * (0) + 3/3 * ( H6N5E1 + H6N5L2 + H6N5L1E1 + H6N5E2 + H6N5L3 + H6N5L2E1 + H6N5L1E2 + H6N5E3 ) ) / ( H6N5E1 + H6N5L2 + H6N5L1E1 + H6N5E2 + H6N5L3 + H6N…
A4F0GE	Sialylation (α2,6) per galactose of tetraantennary nonfucosylated glycans		A4F0GE = ( ( 0/4 * (0) + 1/4 * ( H7N6E1 + H7N6L2E1 + H7N6L3E1 ) + 2/4 * ( H7N6L1E2 + H7N6L2E2 ) + 3/4 * ( H7N6L1E3 ) + 4/4 * (0) ) / ( H7N6E1 + H7N6L2E1 + H7N6L1E2 + H7N6L3E1 + H7N6L2E2 + H7N6L1E3 + H7N6F1L3E1 + H7N6F1L2E2 ) ) / ( ( 0/4 * (0) + 1/4 * (0) + 2/4 * (0) + 3/4 * (0) + 4/4 * ( H7N6E1 + H7N6L2E1 + H7N6L1E2 + H7N6L3E1 + H7N6L2E2 + H7N6L1E3 ) ) / ( H7N6E1 + H7N6L2E1 + H7N6L1E2 + H7N6L3E1 …
A2FGE	Sialylation (α2,6) per galactose of diantennary fucosylated glycans		A2FGE = ( ( 0/2 * ( H3N4F1 + H4N4F1 + H3N5F1 + H5N4F1 + H4N5F1 + H5N5F1 + H5N4F1L1 + H4N5F2L1 + H5N4F1L2 ) + 1/2 * ( H4N4F1E1 + H5N4F1E1 + H4N5F1E1 + H5N4F2E1 + H5N5F1E1 + H5N4F1L1E1 + H5N5F2E1 + H5N4F2L1E1 + H5N5F1L1E1 ) + 2/2 * ( H5N4F1E2 + H5N5F1E2 ) ) / ( H3N4F1 + H4N4F1 + H3N5F1 + H5N4F1 + H4N5F1 + H4N4F1E1 + H5N5F1 + H5N4F1L1 + H5N4F1E1 + H4N5F1E1 + H4N5F2L1 + H5N4F2E1 + H5N5F1E1 + H5N4F1L2…
A3FGE	Sialylation (α2,6) per galactose of triantennary fucosylated glycans		A3FGE = ( ( 0/3 * ( H6N5F1L2 + H6N5F1L3 ) + 1/3 * ( H6N5F1E1 + H6N5F1L1E1 + H6N5F1L2E1 + H6N5F2L2E1 ) + 2/3 * ( H6N5F1E2 + H6N5F1L1E2 + H6N5F2L1E2 ) + 3/3 * ( H6N5F1E3 ) ) / ( H6N5F1E1 + H6N5F1L2 + H6N5F1L1E1 + H6N5F1E2 + H6N5F1L3 + H6N5F1L2E1 + H6N5F1L1E2 + H6N5F1E3 + H6N5F2L2E1 + H6N5F2L1E2 ) ) / ( ( 0/3 * (0) + 1/3 * (0) + 2/3 * (0) + 3/3 * ( H6N5F1E1 + H6N5F1L2 + H6N5F1L1E1 + H6N5F1E2 + H6N5F…
A4FGE	Sialylation (α2,6) per galactose of tetraantennary fucosylated glycans		A4FGE = ( ( 0/4 * (0) + 1/4 * ( H7N6F1L3E1 ) + 2/4 * ( H7N6F1L2E2 ) + 3/4 * (0) + 4/4 * (0) ) / ( H7N6E1 + H7N6L2E1 + H7N6L1E2 + H7N6L3E1 + H7N6L2E2 + H7N6L1E3 + H7N6F1L3E1 + H7N6F1L2E2 ) ) / ( ( 0/4 * (0) + 1/4 * (0) + 2/4 * (0) + 3/4 * (0) + 4/4 * ( H7N6F1L3E1 + H7N6F1L2E2 ) ) / ( H7N6E1 + H7N6L2E1 + H7N6L1E2 + H7N6L3E1 + H7N6L2E2 + H7N6L1E3 + H7N6F1L3E1 + H7N6F1L2E2 ) )

## Sheet: S3 - Repeatability
Table S3. Repeatability calculation of the repeat measurement of the same plasma standard throughout the cohort measurement.
For both the single glycans and the derived traits, the mean values were expressed per batch, with error bars indicating standard devation. The variability per batch was established by the coefficient of variation of the main peak (H5N4E2).
order	sample_1	MALDI_samplename	MALDI_batch	MALDI_col	MALDI_row	PARA_batch	PARA_col	PARA_row	Calibrated	Qualitycontol	Fractionofspectruminanalytes	FractionofAnalyteaboveSNcutoff9	MaximumSignaltoNoiseH5N4E2	Sumofallanalytes	H5N2	H6N2	H3N3E1	H5N3	H3N4F1	H4N4	H4N3L1	H7N2	H4N3E1	H6N3	H4N4F1	H5N4	H3N5F1	H4N5	H5N3L1	H8N2	H4N3F1E1	H5N3E1	H5N4F1	H4N4E1	H4N5F1	H5N5	H9N2	H5N4L1	H6N3E1	H4N4F1E1	H5N4E1	H5N5F1	H4N5E1	H10N2	H5N4F1L1	H6N4L1	H5N4F1E1	H4N5F1E1	H5N5E1
1776	other103	H1_H2_P1_P2_F11	1	11	6	3	6	3	1	1	0.227703	0.0918367	183.055	565320	0.00204134	0.00825262	0.00164249	0.00028799	0.0085602	0.0021394	0.00141085	0.00445983	0.0062209	0.00124686	0.0200342	0.00138924	0.00214733	0.00209634	0.00024336	0.00627339	0.00160278	0.00285327	0.0161795	0.00514624	0.00574352	0.000337	0.0150334	0.00314982	0.00260277	0.00442777	0.0841643	0.00458412	0.00084406	0.00122431	0.00556913	0.00216307	0.0196095	0.00344843	0.00339324
1778	other105	H1_H2_P1_P2_F18	1	18	6	4	9	3	1	1	0.302505	0.163265	486.18	1.40128e+06	0.00206396	0.00549421	0.00153742	7.46e-05	0.012235	0.00145641	0.0002308	0.0027237	0.00415477	0.00041033	0.0243454	0.00165298	0.00353883	0.00147044	0.00028849	0.00349881	0.00043521	0.0029807	0.0126796	0.00501791	0.00758415	0.00049098	0.0074469	0.00407475	0.0023068	0.00435509	0.0858011	0.00347003	0.00125431	0.00104502	0.00529101	0.00211333	0.0186285	0.00255197	0.00314632
1784	other110	H1_H2_P1_P2_D20	1	20	4	4	10	2	1	1	0.274488	0.163265	308.914	1.32083e+06	0.00214675	0.00679316	0.00167884	0.00018065	0.0119577	0.0019104	0.00035542	0.00422091	0.00462545	0.00099682	0.0250732	0.00202836	0.00325018	0.00136708	0.00065271	0.00560597	0.00081436	0.00318776	0.015984	0.0051462	0.00822174	0.00048506	0.01372	0.0042476	0.00273888	0.00429553	0.0929709	0.00426242	0.00103673	0.00150332	0.0056263	0.00183816	0.0203722	0.00260848	0.00308219
1785	other111	H1_H2_P1_P2_H15	1	15	8	3	8	4	1	1	0.253646	0.142857	228.179	795935	0.00216854	0.00740909	0.00162772	0.00027422	0.00969138	0.00167937	0.00052905	0.00380392	0.00506229	0.00093277	0.0243995	0.00166816	0.00255427	0.00188616	0.00010138	0.00596931	0.00073065	0.00266852	0.0166455	0.00490329	0.00734423	0.00045417	0.013553	0.00358703	0.00275205	0.00492549	0.0896594	0.00396463	0.0008356	0.00142511	0.00556974	0.00209924	0.0205755	0.00280815	0.0031656
1786	other112	H1_H2_P1_P2_C18	1	18	3	2	9	2	1	1	0.322347	0.22449	380.497	2.51446e+06	0.00221083	0.00665126	0.0016555	0.00019479	0.0203099	0.00252753	0.00043471	0.00305107	0.00458532	0.00039236	0.0369445	0.00220359	0.00467406	0.00242271	0.00037525	0.00303425	0.00084535	0.00304651	0.0175994	0.0057646	0.00949775	0.00079611	0.00611822	0.00351506	0.00225105	0.00612163	0.0836712	0.00449918	0.0025521	0.00125801	0.00529174	0.00196884	0.0235648	0.00353312	0.00579852
1799	other124	H1_H2_P1_P2_E20	1	20	5	2	10	3	1	1	0.308061	0.183673	281.287	1.79012e+06	0.00271981	0.00791425	0.00194832	0.00030132	0.0144143	0.00263462	0.0007036	0.0037879	0.00471943	0.00075496	0.031384	0.0022431	0.00310945	0.00216111	0.00032363	0.00544501	0.00145707	0.00269257	0.0205449	0.00501391	0.00807044	0.00051973	0.0104941	0.0030936	0.00216339	0.00535379	0.0833038	0.00514238	0.00189325	0.00123425	0.00536385	0.00157439	0.0243507	0.00352172	0.00613763
1807	other14	H1_H2_P1_P2_O18	1	18	15	2	9	8	1	1	0.365277	0.173469	436.722	432892	0.00050184	0.0026888	0.00080144	0.00012656	0.0113641	0.00085142	0.00030307	0.00110124	0.00230721	0.00026221	0.0249025	0.00148887	0.00330534	0.00169292	0.00036124	0.00188894	0.00047493	0.0020523	0.0119037	0.00339109	0.00740189	0.00071171	0.00502318	0.00271966	0.0016086	0.00446468	0.0723874	0.00324929	0.00221916	0.00107871	0.00364889	0.00088774	0.0212632	0.00308999	0.00505629
1809	other16	H1_H2_P1_P2_M02	1	2	13	2	1	7	1	1	0.357097	0.234694	435.648	1.81905e+06	0.00056442	0.00507903	0.00116054	0.0001203	0.0130671	0.0016697	0.00016551	0.00260975	0.00404661	0.00045138	0.0313889	0.00182781	0.00376648	0.00195346	0.00021024	0.00359016	0.00076401	0.00241324	0.0180677	0.00436885	0.00872827	0.00073218	0.00824273	0.00282999	0.00198652	0.00512906	0.0817234	0.00546538	0.00236877	0.00115382	0.00501331	0.0011569	0.0245357	0.00314539	0.00606997
1815	other21	H1_H2_P1_P2_L13	1	13	12	3	7	6	1	1	0.216547	0.0918367	170.989	355042	0.00071041	0.00628267	0.00185644	0.00012347	0.0110554	0.00225075	0.0013313	0.00349247	0.0053583	0.00068041	0.0269043	0.00099629	0.00265552	0.00186059	0.00025515	0.00456385	0.00141142	0.00293161	0.0164476	0.00450793	0.00699566	0.00067667	0.00969114	0.00268409	0.00129524	0.00523456	0.0745651	0.00425562	0.0002923	0.00038417	0.00436989	0.00124869	0.0192037	0.0024348	0.00338779
1819	other25	H1_H2_P1_P2_O20	1	20	15	2	10	8	1	1	0.423657	0.234694	561.907	1.63132e+06	0.00077558	0.00403606	0.00071357	0.00012054	0.0102988	0.00128948	8.11e-05	0.00195637	0.00258558	0.00042079	0.0264046	0.00170906	0.00276164	0.00157772	0.000162	0.00364516	0.00042839	0.00218273	0.0167331	0.00350644	0.00749831	0.00078885	0.008478	0.0026826	0.00198301	0.0040437	0.0779058	0.00415571	0.00190516	0.00137624	0.00433776	0.00121925	0.0231634	0.00243728	0.00535717
1820	other26	H1_H2_P1_P2_O22	1	22	15	2	11	8	1	1	0.317704	0.163265	417.247	959054	0.00078044	0.00458319	0.00099559	6.27e-05	0.0134395	0.00174617	0.00021487	0.00182444	0.00304736	0.00030644	0.0298629	0.00165202	0.00365668	0.00202508	0.00020882	0.0029431	0.00063611	0.0021004	0.016109	0.00418693	0.00835697	0.00074549	0.00635615	0.00337824	0.00216376	0.00480132	0.078946	0.0041374	0.00226093	0.00098409	0.00456551	0.00139966	0.0223288	0.0029403	0.00471248
1824	other3	H1_H2_P1_P2_O04	1	4	15	2	2	8	1	1	0.25328	0.112245	286.511	283447	0.00018998	0.00215974	0.00037097	0.00017212	0.00498966	0.00141246	0.00095938	0.00184019	0.00181599	0.00065218	0.0161251	0.00125031	0.00150944	0.00099279	0.0005028	0.00339146	0.0001316	0.00169634	0.013313	0.00277758	0.00631041	0.00093523	0.0109917	0.00274075	0.00190482	0.00356823	0.0640504	0.00404638	0.00131747	0.00166394	0.00393064	0.00120909	0.0195934	0.00184154	0.00320571
1826	other31	H1_H2_P1_P2_G05	1	5	7	1	3	4	1	1	0.239786	0.132653	197.7	753062	0.00084853	0.00519779	0.00192529	0.00016293	0.00843585	0.00221209	0.00205998	0.00261915	0.00562086	0.00079689	0.0212901	0.00140493	0.00237782	0.00162603	0.00018546	0.00396009	0.00208055	0.00198923	0.0157589	0.00434216	0.00619991	0.00049451	0.0075212	0.00292853	0.00175823	0.00551355	0.070913	0.00446929	0.00175176	0.00137144	0.00549913	0.00195706	0.022578	0.00381049	0.00553526
1828	other33	H1_H2_P1_P2_M11	1	11	13	1	6	7	1	1	0.233892	0.102041	200.763	328357	0.00090634	0.00465946	0.00137379	9.2e-05	0.00820938	0.0015534	0.0020275	0.00222321	0.0043124	0.00013944	0.0197751	0.00100482	0.00208456	0.00128597	0.00021353	0.00334945	0.00151982	0.00188782	0.0136928	0.00342132	0.00546008	0.00035078	0.00663216	0.00262974	0.00220726	0.00446245	0.0665381	0.00380901	0.00113243	0.00142083	0.00461886	0.00177459	0.019796	0.002613	0.00419122
1840	other44	H1_H2_P1_P2_L16	1	16	12	4	8	6	1	1	0.299671	0.173469	475.875	1.03201e+06	0.00116233	0.00576315	0.00112974	0.0001037	0.00863838	0.00148332	0.00013138	0.00321695	0.00395605	0.00074501	0.0215583	0.00169435	0.00274254	0.00140631	0.00021012	0.00484627	0.00050466	0.00286374	0.0143787	0.00438936	0.00678064	0.00035662	0.0130674	0.00316981	0.00239177	0.00397695	0.0882122	0.00437324	0.00120665	0.00163944	0.00476551	0.00168514	0.0199775	0.00236523	0.00302815
1844	other48	H1_H2_P1_P2_I07	1	7	9	1	4	5	1	1	0.293794	0.163265	175.536	886183	0.0012061	0.00629924	0.00096064	6.77e-05	0.0115243	0.00212805	0.00088919	0.00337788	0.00464217	0.00067701	0.0286188	0.00204347	0.00358036	0.00214283	0.00026333	0.00554524	0.00076192	0.00250123	0.0198538	0.00495708	0.00812379	0.00078566	0.0120934	0.00343587	0.00261429	0.00548346	0.0803589	0.00537864	0.0026173	0.00201266	0.00538336	0.00196675	0.0252849	0.00326433	0.00675731
1856	other59	H1_H2_P1_P2_C01	1	1	3	1	1	2	1	1	0.311262	0.255102	430.228	4.4508e+06	0.00134627	0.00688874	0.00126557	0.00016974	0.0154776	0.00197276	0.00021533	0.00323564	0.00429945	0.00049766	0.0351295	0.0021669	0.00420731	0.00198465	0.00030949	0.00459037	0.00095097	0.00270301	0.0209604	0.004812	0.00992979	0.00077123	0.0110869	0.00329348	0.0026067	0.00547443	0.0874681	0.00562579	0.00182227	0.0016468	0.00557151	0.00154245	0.0254211	0.0031655	0.00523454
1857	other6	H1_H2_P1_P2_K09	1	9	11	1	5	6	1	1	0.319962	0.163265	300.042	1.08876e+06	0.00028519	0.00326818	0.00106136	9.56e-05	0.0105059	0.00153206	0.00017176	0.00188462	0.00339973	0.0006277	0.0228065	0.00203414	0.00298704	0.0016155	0.0001682	0.00154914	0.00090655	0.00233867	0.012298	0.00409151	0.00638868	0.00072637	0.00442944	0.00319719	0.00209115	0.00483129	0.0690641	0.00362231	0.0018809	0.00124818	0.00495739	0.00153069	0.0204678	0.00305324	0.00505298
1875	other76	H1_H2_P1_P2_B20	1	20	2	4	10	1	1	1	0.349586	0.234694	340.143	3.65039e+06	0.00154599	0.00569517	0.00156774	0.00011119	0.0110586	0.00165374	0.00043287	0.00306838	0.00401436	0.0006551	0.0249108	0.00190082	0.00296568	0.00136326	0.00028413	0.00465118	0.00098916	0.00291931	0.0160373	0.00398198	0.00766722	0.00068629	0.0124397	0.00364778	0.00275409	0.00397493	0.0900513	0.00468336	0.00118538	0.00158754	0.00539067	0.00147212	0.0214623	0.0024093	0.00328371
1885	other85	H1_H2_P1_P2_D05	1	5	4	3	3	2	1	1	0.281589	0.163265	158.987	1.47371e+06	0.00164192	0.00700697	0.00204909	0.00012461	0.00989379	0.0020682	0.00105813	0.00249161	0.00645464	0.00075564	0.0226802	0.00146248	0.00300544	0.00205728	0.00043402	0.00513078	0.00080317	0.00254605	0.0148879	0.00513694	0.00699111	0.0002746	0.0106624	0.00393738	0.00249602	0.00481188	0.0880087	0.00468421	0.0011896	0.00112672	0.00561845	0.00205441	0.0202276	0.00323882	0.00402404
1886	other86	H1_H2_P1_P2_J15	1	15	10	3	8	5	1	1	0.209057	0.112245	158.51	601347	0.00164896	0.00837842	0.00125595	0.00038903	0.00998536	0.0015818	0.00036428	0.00511873	0.00485743	NA	0.0264293	0.00174565	0.00291462	0.0014255	0.00022618	0.00438184	0.00020733	0.00312497	0.0179322	0.00568358	0.00694405	0.0003426	0.0141981	0.00313934	0.0028162	0.00419286	0.0922071	0.0045309	0.00117183	0.00160083	0.00480982	0.00109185	0.0210327	0.00182561	0.00325293
1891	other90	H1_H2_P1_P2_E03	1	3	5	1	2	3	1	1	0.257887	0.153061	269.669	1.6326e+06	0.00169553	0.00952649	0.00342292	8.65e-05	0.0139234	0.00241371	0.00142016	0.00506221	0.00805169	0.00089154	0.0328863	0.00235652	0.00396969	0.00184624	0.00037183	0.00748793	0.00137765	0.00315498	0.0235611	0.00593941	0.00849989	0.00068279	0.0165899	0.00311396	0.00277382	0.00580193	0.0871808	0.00679597	0.00157044	0.00178015	0.00611744	0.00190197	0.0246511	0.00371282	0.00585695
1893	other92	H1_H2_P1_P2_G22	1	22	7	2	11	4	1	1	0.269057	0.173469	315.716	1.38564e+06	0.00177571	0.00848086	0.00148207	0.00030936	0.0155529	0.0019896	0.00016285	0.00370242	0.00455607	0.00256134	0.03424	0.00226588	0.00373639	0.00217148	0.00033661	0.00364846	0.00012768	0.00244901	0.0204584	0.00579675	0.00796683	0.00067663	0.0095907	0.00328357	0.00222007	0.00523906	0.085432	0.00457597	0.0021861	0.00118297	0.00521982	0.00090992	0.0238231	0.00224316	0.00543173
1894	other93	H1_H2_P1_P2_J16	1	16	10	4	8	5	1	1	0.20445	0.0918367	184.239	502912	0.00178323	0.00729825	0.0007944	0.00025084	0.00918087	0.0012511	0.00044209	0.00525043	0.00519347	0.00206066	0.0215656	0.0016852	0.00309678	0.00108852	0.0003256	0.00458862	0.00081194	0.00379134	0.0139671	0.00604939	0.00646679	0.000687	0.0126667	0.00422068	0.00279405	0.00376898	0.0897359	0.00359866	0.00117578	0.00150139	0.00501893	0.00129498	0.0189922	0.00232793	0.00288728
1900	other99	H1_H2_P1_P2_I24	1	24	9	2	12	5	1	1	0.26708	0.163265	318.719	798659	0.00191929	0.00546979	0.00169446	0.00018577	0.0154761	0.00195254	0.00063282	0.00317147	0.00268098	0.00023105	0.0345995	0.00264738	0.00466019	0.00191925	NA	0.00675046	0.00072425	0.00323294	0.0215072	0.00472782	0.0089956	0.00123637	0.0132852	0.00422443	0.00279473	0.0051786	0.0874714	0.00413962	0.00212239	0.00149625	0.00481899	0.00143982	0.0239231	0.00228297	0.00535447
1774	other101	P3_P4_P5_P6_C21	2	21	3	5	11	2	1	1	0.282398	0.193878	375.467	1.64686e+06	0.00196459	0.00462724	0.00211895	0.00011726	0.0103961	0.00180252	0.00204886	0.00213452	0.00483107	0.00016909	0.0201706	0.00142469	0.00295961	0.0013269	0.00029986	0.00332236	0.00185271	0.00260814	0.0109092	0.00328294	0.00647612	0.00055958	0.00616984	0.00345889	0.00255573	0.00425205	0.0816726	0.00345445	0.00050635	0.00151575	0.00504889	0.00197151	0.0181106	0.00304223	0.00296296
1788	other114	P3_P4_P5_P6_F20	2	20	6	8	10	3	1	1	0.268457	0.153061	360.92	821794	0.00228495	0.00867929	0.00112781	0.00031189	0.0113666	0.00165828	0.00023924	0.00454631	0.00408021	0.00208928	0.0268234	0.00201293	0.00311506	0.00165886	0.00028256	0.00628051	0.00031227	0.00307473	0.0172633	0.00572501	0.00721722	0.00063153	0.0165045	0.00356423	0.00240246	0.00394714	0.0935433	0.00412193	0.00129444	0.00169969	0.00501525	0.00100624	0.0204876	0.0019176	0.00345111
1791	other117	P3_P4_P5_P6_E23	2	23	5	5	12	3	1	1	0.282105	0.163265	205.935	851629	0.00237217	0.00536529	0.00200808	0.00020734	0.0117964	0.0018415	0.00060316	0.00337614	0.00417641	0.00038347	0.0255669	0.00209611	0.0030784	0.00150663	0.00026058	0.00535194	0.00112921	0.00312697	0.0150611	0.00485948	0.007726	0.00061562	0.0133331	0.00415521	0.00251147	0.00463308	0.091638	0.00380618	0.00099733	0.00221788	0.00549093	0.00250178	0.0212384	0.00259893	0.00360828
1793	other119	P3_P4_P5_P6_D03	2	3	4	7	2	2	1	1	0.216353	0.112245	183.915	619081	0.00251188	0.0109841	0.00153889	0.00014112	0.0109436	0.00272297	0.00085693	0.00666503	0.00668459	0.00059875	0.0270708	0.00194858	0.00269011	0.00163031	0.00030335	0.00914741	0.00172667	0.00281544	0.0209672	0.00533994	0.00794869	0.00066555	0.0241808	0.00304664	0.00271088	0.00477387	0.0974183	0.0064566	0.00094995	0.00183612	0.005046	0.00072627	0.0207703	0.00313283	0.00342628
1796	other121	P3_P4_P5_P6_B14	2	14	2	8	7	1	1	1	0.326339	0.193878	389.91	1.21643e+06	0.00259957	0.00640632	0.00185327	0.00010889	0.0141935	0.0017256	0.00022105	0.00287969	0.00407402	0.00073605	0.0283572	0.00206292	0.00351215	0.00161449	0.00049689	0.0043288	0.00063312	0.00309697	0.0152984	0.00516973	0.00795078	0.00066439	0.010088	0.00400351	0.00237839	0.0043812	0.0920756	0.00376896	0.00117171	0.00133822	0.00538848	0.00150003	0.0205525	0.00257122	0.00337605
1797	other122	P3_P4_P5_P6_D20	2	20	4	8	10	2	1	1	0.21832	0.112245	213.574	344557	0.00262356	0.00666639	0.00271816	5.43e-05	0.0114491	0.00252096	0.00126546	0.00243704	0.00515554	0.00020341	0.0240849	0.0019502	0.00333879	0.00177385	0.00044313	0.00538123	0.00165255	0.00287594	0.0151661	0.00445097	0.00679764	0.00040113	0.0106206	0.00378983	0.0024644	0.00409727	0.0863423	0.00358382	0.00124759	0.00133976	0.00491965	0.00188425	0.0187242	0.00267516	0.00324677
1798	other123	P3_P4_P5_P6_A21	2	21	1	5	11	1	1	1	0.329795	0.204082	321.116	1.69364e+06	0.00265991	0.00678642	0.00176436	0.00016178	0.0146136	0.00198795	0.00048307	0.00343142	0.00437643	0.00058406	0.0294679	0.00193364	0.0038323	0.00153897	0.00042603	0.00427721	0.00118822	0.00362494	0.016106	0.00482927	0.00874272	0.0008905	0.00943469	0.00373595	0.00268238	0.00453956	0.0903916	0.00421135	0.00094699	0.00181707	0.00523471	0.00197836	0.02086	0.0029283	0.00376827
1802	other127	P3_P4_P5_P6_E14	2	14	5	6	7	3	1	1	0.236343	0.153061	251.414	919161	0.00354076	0.0113818	0.00231711	0.0001396	0.0156498	0.00310897	0.00169087	0.00522452	0.00774897	0	0.0312926	0.00194069	0.0037272	0.00167395	0.00062165	0.00574936	0.00237362	0.00402002	0.01806	0.00568198	0.00840972	0.00050935	0.0102573	0.00325481	0.00340515	0.00548703	0.0950417	0.00558964	0.0007946	0.00105189	0.00525858	0.00195782	0.0193209	0.00368352	0.00355899
1803	other128	P3_P4_P5_P6_A18	2	18	1	6	9	1	1	1	0.319351	0.193878	384.8	1.79757e+06	0.00358932	0.00641351	0.00181716	0.00016541	0.0206554	0.0018884	0.00031417	0.0027205	0.00551427	0.00046484	0.0318773	0.00168075	0.00501676	0.00168249	0.00036349	0.00277521	0.00101734	0.00393078	0.0134388	0.00515446	0.00852602	0.0007974	0.00651646	0.00435949	0.00276503	0.00492357	0.0844387	0.00385297	0.00137267	0.00139154	0.00514947	0.00282014	0.0187409	0.00281505	0.00384893
1806	other130	P3_P4_P5_P6_C14	2	14	3	6	7	2	1	1	0.272832	0.173469	268.36	994488	0.00439551	0.00913534	0.00234885	0.00023385	0.0182995	0.0026287	0.00075899	0.0043038	0.00609427	0.00078856	0.0318721	0.00177641	0.00448893	0.00191205	0.00041764	0.00446199	0.00149331	0.00427722	0.0153769	0.00634398	0.00898625	0.00061289	0.00899228	0.00446494	0.0029266	0.00561628	0.0962623	0.00414231	0.001058	0.00111668	0.00618489	0.00251976	0.0194624	0.0032336	0.00369014
1817	other23	P3_P4_P5_P6_F05	2	5	6	7	3	3	1	1	0.313141	0.173469	525.686	882442	0.00073645	0.00423667	0.0009021	0.00010545	0.00721841	0.00137716	0.00031142	0.00284133	0.00332797	0.0008322	0.0175659	0.00152552	0.0021024	0.00105661	0.00020833	0.00306676	0.00039165	0.00246311	0.0116207	0.00359455	0.00556376	0.000706	0.00855084	0.00282727	0.00212405	0.0033737	0.0816875	0.00357209	0.0008685	0.00127736	0.00442033	0.00108865	0.017612	0.00200515	0.00284563
1822	other28	P3_P4_P5_P6_K11	2	11	11	5	6	6	1	1	0.203679	0.102041	231.726	331047	0.00079054	0.00418741	0.00094333	0.00019987	0.00992666	0.00153295	0.00201861	0.00386131	0.00382676	0.00065124	0.0203843	0.00181844	0.00348917	0.00078679	0.00029123	0.00472095	0.001465	0.00355545	0.013521	0.00411059	0.00671853	0.0005993	0.0121392	0.00333641	0.00278868	0.00462535	0.0862846	0.00358446	0.00112015	0.00231641	0.00457488	0.00180256	0.0181352	0.00180411	0.00323929
1825	other30	P3_P4_P5_P6_I20	2	20	9	6	10	5	1	1	0.322767	0.163265	409.868	626235	0.00082101	0.0025543	0.00083148	7.04e-05	0.00635374	0.00102096	0.00067042	0.00143913	0.00270906	0.00041771	0.0153603	0.001248	0.00235294	0.00075923	0.00039003	0.00291793	0.00076891	0.00256049	0.00948045	0.00319177	0.00581399	0.00073275	0.00715391	0.00283962	0.00209576	0.00302234	0.0751948	0.00329277	0.00081315	0.00103135	0.00450871	0.00168283	0.0164414	0.00209978	0.00259155
1845	other49	P3_P4_P5_P6_J24	2	24	10	8	12	5	1	1	0.202261	0.102041	224.468	293065	0.00123085	0.0035018	0.00137283	0.00020347	0.0112069	0.00082412	0.00178574	0.00398436	0.00229021	0.00060543	0.0238909	0.00175172	0.00301014	0.00120872	0.00057216	0.00508277	0.00182393	0.0031839	0.0155444	0.00427216	0.00740107	0.00061817	0.0146411	0.0039902	0.00322287	0.00501599	0.0936517	0.00321241	0.00145937	0.00166056	0.00470038	0.00179301	0.0205175	0.00173542	0.00303581
1861	other63	P3_P4_P5_P6_I11	2	11	9	5	6	5	1	1	0.22182	0.122449	250.591	480019	0.00137177	0.00890662	0.00072747	0.00010154	0.0103791	0.00240704	0.00052107	0.00550804	0.00502637	0.0008962	0.0246899	0.00220054	0.00334086	0.00138985	0.00031969	0.00574112	0.00155057	0.00443869	0.0172254	0.00482884	0.00742065	0.00062812	0.0148326	0.00315654	0.00319304	0.00439209	0.0911158	0.00519694	0.00051165	0.00211497	0.00549574	0.00177624	0.0198933	0.00161368	0.00289826
1866	other68	P3_P4_P5_P6_G11	2	11	7	5	6	4	1	1	0.176152	0.0612245	122.809	291014	0.00143659	0.00415718	0.00147647	0.0001406	0.010821	0.00258961	0.00285961	0.00515796	0.00301321	0.00047717	0.0250142	0.00204643	0.00376609	0.00168469	0.00107225	0.00480672	0.00239256	0.00411154	0.0152349	0.00327201	0.00644319	0.00049526	0.0130215	0.00351253	0.00293465	0.00505709	0.089234	0.0037345	0.0010652	0.00267931	0.00580909	0.00239589	0.0207101	0.00245524	0.0035357
1869	other70	P3_P4_P5_P6_K18	2	18	11	6	9	6	1	1	0.265087	0.122449	367.714	603961	0.00148536	0.0059551	0.00232866	0.00013141	0.00930374	0.00197046	0.00195333	0.00237	0.00689302	0.0002952	0.019075	0.00100123	0.00284108	0.00159113	0.00039602	0.0030762	0.00227882	0.00244775	0.0103269	0.00509443	0.00607167	0.00017176	0.00487122	0.00308634	0.00197801	0.00477662	0.0759901	0.00354024	0.00039388	0.00082021	0.00516429	0.00288269	0.0159665	0.00343368	0.00333647
1874	other75	P3_P4_P5_P6_J15	2	15	10	7	8	5	1	1	0.203588	0.132653	228.267	434953	0.00153421	0.00967615	0.00184235	0.00027847	0.0083766	0.00296326	0.00072504	0.00538673	0.00674003	0.00155469	0.0218357	0.00174206	0.00250095	0.00130995	0.00028745	0.00648999	0.00191932	0.00389176	0.0168949	0.00494107	0.00639769	0.00085624	0.0135989	0.00218235	0.00265483	0.00403898	0.0898024	0.00527229	0.0004113	0.00142278	0.00453101	0.00058655	0.0174183	0.00292992	0.00355752
1880	other80	P3_P4_P5_P6_G14	2	14	7	6	7	4	1	1	0.265511	0.173469	340	937483	0.0015762	0.00764687	0.00168686	8.17e-05	0.0122262	0.0021319	0.00135154	0.00381442	0.00611462	0.00040568	0.0256719	0.00168767	0.00346594	0.00167691	0.00037697	0.00427606	0.00195723	0.00396106	0.0149223	0.00449502	0.00765361	0.0005785	0.0079556	0.00260276	0.00262476	0.00460558	0.0854939	0.00476659	0.00086533	0.00097458	0.00529805	0.00235058	0.0191164	0.00327295	0.00302733
1883	other83	P3_P4_P5_P6_L15	2	15	12	7	8	6	1	1	0.183303	0.0612245	130.489	226801	0.00160704	0.00419017	0.00211282	0.00026148	0.0106906	0.0013562	0.00234572	0.00389705	0.00245862	0.00067611	0.022245	0.00157889	0.00390571	0.00093732	NA	0.0070715	0.00141644	0.00495398	0.0140671	0.00478607	0.00677234	0.00041228	0.0160623	0.00465835	0.00336864	0.00524719	0.092645	0.00384097	0.00224945	0.00148744	0.00576857	0.00176857	0.0195921	0.00142915	0.00301072
1772	other10	P7_P8_P9_P10_K0	3	4	11	10	2	6	1	1	0.190682	0.0816327	123.667	304459	0.00037351	0.00300405	0.00148394	0.00088975	0.00654474	0.00247827	0.00170509	0.00426173	0.0033963	0.00010754	0.0174083	0.00257755	0.00357266	0.00040411	NA	0.00762721	0.00231265	0.00365598	0.0111775	0.00247663	0.00634642	0.00018462	0.0160297	0.0038753	0.00398736	0.0037136	0.0758395	0.00306016	0.00121494	0.00246453	0.00430841	0.00222537	0.0197352	0.0034933	0.00353706
1781	other108	P7_P8_P9_P10_D1	3	15	4	11	8	2	1	1	0.225709	0.142857	185.722	723275	0.00213751	0.00844602	0.00154987	0.00019009	0.0114543	0.00259652	0.00056898	0.00484029	0.00532212	0.00078193	0.0277779	0.00196719	0.00263394	0.00174759	0.00040854	0.0064962	0.00120973	0.00288048	0.0188536	0.00474248	0.00788055	0.00063349	0.0154647	0.00378816	0.00322599	0.00540687	0.0900514	0.00597228	0.00161662	0.00161519	0.00494582	0.00103741	0.0214807	0.00241735	0.00387034
1789	other115	P7_P8_P9_P10_C1	3	19	3	9	10	2	1	1	0.234938	0.142857	258.783	672221	0.00228747	0.00755525	0.00259887	5.64e-05	0.0108011	0.00312667	0.00342754	0.00397572	0.00606943	0.00024216	0.0235359	0.0014767	0.00282741	0.00147189	0.00036787	0.00652347	0.00328587	0.00291928	0.016427	0.00481111	0.00699766	0.00051855	0.0108513	0.00322514	0.00286578	0.00534219	0.0790587	0.00486218	0.00053347	0.00171592	0.00499076	0.00211483	0.0201342	0.0034968	0.00365872
1794	other12	P7_P8_P9_P10_K0	3	9	11	9	5	6	1	1	0.26523	0.163265	438.599	505743	0.00044336	0.00511321	0.0011802	0.00016825	0.00867438	0.00183908	0.00067608	0.00275078	0.00441548	0.00029551	0.0219446	0.00113318	0.00242685	0.00124447	0.00032055	0.00331005	0.00150625	0.00241972	0.0135068	0.00381613	0.00700978	0.00065164	0.00777818	0.00248794	0.00238838	0.00429289	0.074262	0.00440034	0.00104631	0.0010409	0.00419431	0.00177501	0.0197806	0.00263301	0.00311404
1795	other120	P7_P8_P9_P10_B2	3	22	2	12	11	1	1	1	0.276706	0.153061	332.148	1.19359e+06	0.00253858	0.00741435	0.00166682	0.00013027	0.0136385	0.00164025	0.00031227	0.00386068	0.00456933	0.00086007	0.0285389	0.00174587	0.0033026	0.00183809	0.0001869	0.00439678	0.00052957	0.00277894	0.0158859	0.00558358	0.00804515	0.00054633	0.010944	0.00394547	0.00243417	0.00465062	0.0933898	0.00409297	0.00143749	0.00146241	0.00486019	0.0017168	0.0202621	0.00260546	0.00366325
1808	other15	P7_P8_P9_P10_I0	3	2	9	10	1	5	1	1	0.278324	0.173469	317.527	905362	0.00050708	0.00672803	0.00151797	4.28e-05	0.00561833	0.0015202	0.00247682	0.00359294	0.00587703	0.00051775	0.0160341	0.00126932	0.00195737	0.00078243	0.00028859	0.00405307	0.00231451	0.00311994	0.0139937	0.00305621	0.00584119	0.00062822	0.00870694	0.00184064	0.00240722	0.00394683	0.0717087	0.00499415	0.00057102	0.00082494	0.00430407	0.00131416	0.0186776	0.00286912	0.00323565
1810	other17	P7_P8_P9_P10_L0	3	7	12	11	4	6	1	1	0.23264	0.122449	214.608	289606	0.00056775	0.00437993	0.00066868	6.94e-05	0.00600498	0.00119524	0.00047044	0.00294276	0.00401225	0.00034592	0.0156788	0.00139116	0.00146394	0.00117744	0.00027845	0.00376947	0.00069059	0.00224746	0.0129572	0.00384864	0.00514704	0.00086442	0.0117704	0.00298183	0.00224153	0.00422268	0.0814866	0.00427868	0.00104612	0.0013573	0.00437341	0.00116403	0.0187186	0.00173935	0.00301448
1812	other19	P7_P8_P9_P10_H0	3	6	8	12	3	4	1	1	0.243219	0.153061	244.359	561419	0.00064337	0.00587685	0.00149415	0.00010875	0.00661495	0.00179212	0.00218113	0.00356807	0.00493058	0.00021417	0.0165169	0.0013359	0.00216269	0.00140549	0.00030594	0.00500977	0.00240496	0.00188439	0.0135374	0.0037805	0.00506745	0.00047506	0.0118031	0.00240809	0.00226292	0.00391972	0.0720362	0.00469446	0.0009187	0.00148273	0.00458999	0.00153806	0.0186369	0.00294777	0.00304342
1814	other20	P7_P8_P9_P10_I0	3	3	9	9	2	5	1	1	0.20872	0.132653	264.321	474956	0.00069893	0.0105348	0.00168561	0.00019426	0.00571873	0.00280516	0.00395978	0.00559813	0.00858659	0.00072799	0.0184922	0.00118444	0.00223411	0.00140153	0.00045283	0.00573318	0.0037183	0.00443579	0.0187549	0.00382536	0.00581515	0.000498	0.0121057	0.00125224	0.00232399	0.0054842	0.0693631	0.00641714	0.00052317	0.00114994	0.00388879	0.00166706	0.019175	0.00295048	0.00416244
1827	other32	P7_P8_P9_P10_L1	3	18	12	12	9	6	1	1	0.234799	0.122449	293.737	402837	0.00087164	0.00548372	0.00142665	0.0002108	0.00711915	0.00203861	0.00181394	0.00324027	0.00547749	0.00028428	0.0173508	0.00120629	0.00254355	0.00143591	0.00027862	0.00361526	0.00177683	0.00249306	0.0111521	0.00374712	0.00495366	0.00021883	0.00682597	0.00269757	0.00168101	0.00411891	0.0716594	0.00419813	0.00096527	0.00065392	0.00440244	0.00165577	0.0172392	0.00323948	0.00304192
1829	other34	P7_P8_P9_P10_J0	3	3	10	11	2	5	1	1	0.194078	0.102041	165.575	368087	0.00092382	0.00742318	0.00176574	0.00023825	0.0060024	0.00276097	0.00076172	0.00440752	0.00614606	0.00093191	0.0196469	0.00145437	0.00195869	0.00163877	0.00022719	0.0054723	0.00096571	0.00183081	0.0166934	0.0042199	0.005716	0.00050213	0.0142564	0.00248369	0.00212731	0.00395086	0.0788109	0.00568262	0.00054871	0.0008039	0.00465321	0.00088856	0.0181683	0.00238442	0.00351464
1836	other40	P7_P8_P9_P10_F0	3	2	6	12	1	3	1	1	0.281872	0.163265	249.102	899740	0.00104187	0.00542509	0.00108915	0.00012489	0.0088744	0.00175062	0.00017981	0.0030828	0.00443979	0.00041022	0.0215301	0.00123048	0.00232322	0.00154458	0.00015928	0.00319184	0.00075518	0.00242426	0.0132763	0.00385034	0.00659916	0.00045454	0.00850541	0.00322437	0.0020354	0.00412903	0.0826629	0.00449899	0.001353	0.00093828	0.00483112	0.00122284	0.0188587	0.00254504	0.00359126
1848	other51	P7_P8_P9_P10_C0	3	2	3	10	1	2	1	1	0.26038	0.153061	301.963	948555	0.00123212	0.00689984	0.00130563	0.00015918	0.00939889	0.00223068	0.00089434	0.00365842	0.00539292	0.00048666	0.0223418	0.00109343	0.00255109	0.00148938	0.00036446	0.00477725	0.00126358	0.00266751	0.0149519	0.00441169	0.0069158	0.00051087	0.0103001	0.00318963	0.00253094	0.00479106	0.0778044	0.00465672	0.00086673	0.00119218	0.00511874	0.00211222	0.0204795	0.00334274	0.00356598
1851	other54	P7_P8_P9_P10_E0	3	4	5	10	2	3	1	1	0.221324	0.112245	197.591	511854	0.00126233	0.00867474	0.00206897	0.00027677	0.00756556	0.00253291	0.00127203	0.00439913	0.00561165	0.00052701	0.0207355	0.00161554	0.0023311	0.00181007	0.00029235	0.00642057	0.00086095	0.00306687	0.0169353	0.0043717	0.00679709	0.0002737	0.0167133	0.00294602	0.00301896	0.00489633	0.0776502	0.00546369	0.00096892	0.00179353	0.00497911	0.0022521	0.0214626	0.00301187	0.00346049
1862	other64	P7_P8_P9_P10_J1	3	14	10	12	7	5	1	1	0.242292	0.102041	333.469	378663	0.00137612	0.0047682	0.00206427	0.00027235	0.00731059	0.00196598	0.00186953	0.00190493	0.00534077	0.00031292	0.0161205	0.00109125	0.00238924	0.00189385	0.00085656	0.00384869	0.00188073	0.00231666	0.0104533	0.00395547	0.00510576	0.00029945	0.00717715	0.00344517	0.00227096	0.00388983	0.0735093	0.00362343	0.00040357	0.00122985	0.0044729	0.00204961	0.0171158	0.00336038	0.00415839
1872	other73	P7_P8_P9_P10_G0	3	8	7	10	4	4	1	1	0.171259	0.0918367	147.214	202487	0.00151014	NA	0.00269358	0.00040372	0.00948639	0.0028574	0.00183864	0.00466007	0.00942974	0.000373	0.0288491	0.00134018	0.00199385	0.0014565	0.00044335	0.0101847	0.00213159	0.00208713	0.0231218	0.00443772	0.00983764	0.00110884	0.0194521	0.00236668	0.00280029	0.00540489	0.0773016	0.00820264	0.00143635	0.00137102	0.00328298	0.00087996	0.0205432	0.0037275	0.00472511
1877	other78	P7_P8_P9_P10_B0	3	7	2	11	4	1	1	1	0.276014	0.163265	301.373	1.14655e+06	0.00156358	0.00700652	0.00179907	8.64e-05	0.0106084	0.00193786	0.00037799	0.00420615	0.00511505	0.00086098	0.0260138	0.00164036	0.00254933	0.00159317	0.00026972	0.00537113	0.00091127	0.00302897	0.0176354	0.00441776	0.00749466	0.00053965	0.0121335	0.00325067	0.00288113	0.00437716	0.0850754	0.00540805	0.00163085	0.00152186	0.00499664	0.00131053	0.021618	0.00294761	0.0036617
1884	other84	P7_P8_P9_P10_E2	3	23	5	9	12	3	1	1	0.324914	0.183673	427.396	827043	0.00160715	0.00390555	0.00148386	0.0002248	0.011653	0.00155906	0.00043459	0.00212396	0.00315387	0.00037607	0.0259868	0.00236638	0.00336225	0.00136725	0.00067494	0.00422945	0.00097036	0.00324624	0.015321	0.00379063	0.00732431	0.00114815	0.00906722	0.00365042	0.00279972	0.00428864	0.0761688	0.00368817	0.00143285	0.00145835	0.00411164	0.00203623	0.021016	0.0024157	0.00438321
1896	other95	P7_P8_P9_P10_A1	3	15	1	9	8	1	1	1	0.29604	0.173469	375.137	1.71524e+06	0.0018455	0.00669497	0.00175956	9.78e-05	0.0128133	0.00220122	0.0007676	0.00342427	0.00511133	0.00033972	0.0272371	0.00177212	0.00337397	0.00141949	0.00030151	0.00443736	0.00137606	0.00344231	0.0166509	0.00440786	0.00823837	0.00062935	0.0103778	0.003354	0.00291156	0.00457475	0.0810148	0.00471688	0.00144232	0.00143907	0.0053336	0.00240611	0.0218937	0.00346996	0.00378902
1897	other96	P7_P8_P9_P10_F2	3	21	6	11	11	3	1	1	0.272284	0.153061	301.717	720753	0.00187455	0.00587977	0.00229427	0.00014036	0.00904027	0.00164303	0.00088103	0.00278868	0.00568481	0.00069913	0.0205782	0.00145986	0.00237977	0.00157002	0.00062023	0.00388877	0.00151762	0.00306391	0.0127151	0.00486195	0.00594873	0.00041965	0.00811675	0.00384812	0.00248615	0.00442647	0.0792991	0.0037478	0.00104797	0.00101238	0.00499552	0.00220442	0.0187236	0.00295843	0.00349629
1783	other11	P11_P12_P13_P14	4	2	12	16	1	6	1	1	0.292939	0.163265	403.206	683337	0.000383	0.00367011	0.00151566	4.45e-05	0.00622721	0.00129959	0.00134059	0.00271198	0.00382565	0.00014007	0.016111	0.0015026	0.00205539	0.00062363	0.00022552	0.00425351	0.00109237	0.00215949	0.0117777	0.00181093	0.00507011	0.00037856	0.0102805	0.00227787	0.00222168	0.00300198	0.0745721	0.00389714	0.000741	0.00126941	0.00368343	0.00064404	0.0182313	0.0018936	0.00266081
1821	other27	P11_P12_P13_P14	4	13	9	13	7	5	1	1	0.243859	0.132653	255.79	431804	0.00078871	0.00533223	0.00222835	0.00016029	0.00897473	0.00194192	0.00235789	0.00224402	0.00615994	0.00019924	0.0201979	0.00127632	0.00252957	0.00148534	0.0004821	0.00269365	0.0021566	0.00317703	0.0127591	0.0034386	0.00619817	0.00067163	0.00661713	0.00312303	0.00262971	0.0044544	0.0747386	0.00388883	0.00046918	0.00116027	0.00519882	0.00200646	0.0186662	0.00356353	0.00329116
1830	other35	P11_P12_P13_P14	4	6	5	14	3	3	1	1	0.294934	0.142857	419.486	606938	0.00095971	0.00421517	0.00110068	0.00014036	0.0109039	0.0015942	0.00024299	0.00260637	0.00357003	0.00043328	0.0253968	0.00139479	0.00310892	0.00144524	0.00045265	0.00349809	0.00099813	0.00316046	0.0147588	0.00444333	0.00723552	0.00076483	0.00819727	0.00323409	0.00248625	0.00451875	0.0808065	0.0040445	0.00120412	0.00133412	0.00460468	0.00224956	0.0203637	0.00244154	0.00393007
1833	other38	P11_P12_P13_P14	4	17	10	15	9	5	1	1	0.245335	0.132653	440.351	482274	0.00098279	0.00524241	0.0013255	0.00016275	0.0112207	0.00198622	0.00118014	0.00322348	0.00498596	0.00056114	0.0230004	0.00117207	0.00310497	0.00116322	0.00039065	0.00233448	0.00154425	0.00310169	0.0128241	0.00417394	0.00668128	0.00035152	0.0051038	0.00310758	0.00226255	0.00462639	0.0740315	0.00387363	0.00096489	0.00125031	0.00477582	0.001582	0.0177914	0.00256997	0.00312763
1837	other41	P11_P12_P13_P14	4	7	5	13	4	3	1	1	0.217461	0.122449	154.806	412696	0.00107002	0.00826138	0.00218594	0.00022162	0.00896657	0.00262493	0.00287834	0.00425695	0.00791061	0.00020724	0.0214891	0.00125467	0.00256994	0.00139132	0.00029104	0.00603675	0.00354587	0.00363406	0.0175567	0.0049398	0.00627371	0.00059677	0.0116056	0.00272295	0.00267739	0.0056639	0.0794741	0.00555852	0.00034971	0.00109268	0.00481137	0.00177232	0.0196062	0.00342728	0.00323835
1841	other45	P11_P12_P13_P14	4	15	8	15	8	4	1	1	0.233165	0.112245	276.03	339360	0.00117563	0.00566986	0.00181506	0.00010102	0.0085271	0.00245065	0.00268126	0.00318675	0.00554725	0.00023492	0.0215724	0.00159127	0.00264117	0.00138491	0.00037772	0.00423886	0.00229787	0.00284421	0.0147347	0.00314781	0.00633674	0.00065169	0.00943301	0.00279339	0.002179	0.00409632	0.0745779	0.00399145	0.00090736	0.00150615	0.00512753	0.00180969	0.0186368	0.00320136	0.00327856
1842	other46	P11_P12_P13_P14	4	9	6	15	5	3	1	1	0.257927	0.132653	278.119	480441	0.00118765	0.00470023	0.00228174	0.00015641	0.0103742	0.00146855	0.00179465	0.00203293	0.0057963	0.00016246	0.0198426	0.00105707	0.00297981	0.00139431	0.00041901	0.00239719	0.00185609	0.00284514	0.0114263	0.00445719	0.00598013	0.00048862	0.00514169	0.00328594	0.0023521	0.00416261	0.0769554	0.00379173	0.00107182	0.00117681	0.00488845	0.00231621	0.0169217	0.00308823	0.00294591
1843	other47	P11_P12_P13_P14	4	5	3	13	3	2	1	1	0.259253	0.132653	314.592	714506	0.00120432	0.00565046	0.00142921	9.95e-05	0.0106124	0.00198273	0.00070941	0.00356754	0.00498388	0.00099633	0.024632	0.00153022	0.00292729	0.00121546	0.00023838	0.00382938	0.00089496	0.00340251	0.0157988	0.00428874	0.00735238	0.0007795	0.0090591	0.00328095	0.00261768	0.00462841	0.0831803	0.00434907	0.00119085	0.00146503	0.00472728	0.00218413	0.0201111	0.00278771	0.00373327
1847	other50	P11_P12_P13_P14	4	11	7	13	6	4	1	1	0.225773	0.132653	225.914	339720	0.00123207	0.00722772	0.00154197	0.0003083	0.0108097	0.00226054	0.00187516	0.00506641	0.00626435	0.00051833	0.0265474	0.00164715	0.00319195	0.00148176	0.00044757	0.00545703	0.00218628	0.00426362	0.0186708	0.00465623	0.00783638	0.00067025	0.0130103	0.00249111	0.00264396	0.00469244	0.093606	0.0054478	0.00141948	0.00163771	0.00501691	0.00229073	0.0207346	0.00269289	0.00385603
1849	other52	P11_P12_P13_P14	4	3	2	15	2	1	1	1	0.267707	0.183673	403.332	1.07519e+06	0.00125292	0.00790105	0.00115167	0.00014447	0.0108944	0.00198808	0.00022974	0.00512864	0.00478228	0.00115147	0.0276281	0.00191079	0.00281979	0.00126088	0.00030923	0.00675712	0.00101305	0.00402989	0.0211773	0.0041778	0.00809301	0.00062327	0.0173551	0.00238672	0.00284145	0.00443801	0.0845046	0.00598666	0.0011614	0.00171651	0.00477821	0.00090772	0.0230021	0.00231333	0.00372106
1853	other56	P11_P12_P13_P14	4	2	1	14	1	1	1	1	0.305455	0.193878	422.759	1.49192e+06	0.00130983	0.00640894	0.00094722	0.00014025	0.014082	0.00199202	0.00025393	0.00351031	0.00459497	0.0007749	0.0310286	0.00187905	0.00414297	0.00160951	0.00024535	0.00402943	0.00095671	0.00367898	0.0173742	0.00466755	0.00890173	0.00048222	0.0101604	0.00380951	0.00294273	0.00489828	0.0863827	0.00518139	0.00148357	0.00135843	0.00538042	0.00193304	0.0219724	0.0027617	0.00392443
1854	other57	P11_P12_P13_P14	4	16	9	14	8	5	1	1	0.243629	0.153061	263.07	425767	0.00132236	0.00682633	0.00123036	0.00013759	0.0109257	0.00205399	0.00034415	0.00461253	0.00481563	0.00178731	0.0269762	0.00159176	0.00337651	0.00163885	0.0002602	0.00454134	0.00092139	0.00377035	0.0179449	0.00507692	0.00746036	0.00056871	0.0117022	0.00294862	0.00270968	0.00474155	0.0847674	0.00475809	0.00110125	0.00145518	0.00457923	0.00112441	0.020597	0.00256529	0.00372039
1858	other60	P11_P12_P13_P14	4	16	6	16	8	3	1	1	0.257973	0.153061	316.363	607689	0.0013465	0.00752604	0.00104878	0.00014875	0.0129581	0.00190736	0.00083237	0.00440576	0.00485732	0.00115236	0.0282687	0.00160606	0.00320061	0.00135093	0.0002991	0.00441721	0.00105669	0.00349976	0.0182223	0.00466135	0.00688058	0.00059115	0.0120508	0.00292571	0.00225123	0.00427516	0.08173	0.00490706	0.00121158	0.00155072	0.00486957	0.00127995	0.0218618	0.00191847	0.00401647
1859	other61	P11_P12_P13_P14	4	10	7	14	5	4	1	1	0.238989	0.142857	294.39	494788	0.00136371	0.00607082	0.00112339	9.71e-05	0.010673	0.00159264	0.0014594	0.00396939	0.00535266	0.00051901	0.0252749	0.00124005	0.00283734	0.00131747	0.0004783	0.00364857	0.00186069	0.00350658	0.0162219	0.0050655	0.00703177	0.00044951	0.00838324	0.00284831	0.00252232	0.00502696	0.0879979	0.00513117	0.00126481	0.00086548	0.0046539	0.00164835	0.0198284	0.00271215	0.00397848
1860	other62	P11_P12_P13_P14	4	10	4	16	5	2	1	1	0.315632	0.183673	276.266	1.13655e+06	0.00137153	0.00507989	0.00254896	7.6e-05	0.0111169	0.00164278	0.00038478	0.00246651	0.00542134	0.00044835	0.0237433	0.00150649	0.00307376	0.00157005	0.00022479	0.00321174	0.00102636	0.00239444	0.0137149	0.00473295	0.0069428	0.00037989	0.00746117	0.00387941	0.00211137	0.00440605	0.0863919	0.0042031	0.00135701	0.00075648	0.0052529	0.00163241	0.0198384	0.00294528	0.0041042
1865	other67	P11_P12_P13_P14	4	5	4	15	3	2	1	1	0.249888	0.142857	309.243	551175	0.00142785	0.00679077	0.00127378	0.00018605	0.0119164	0.00251691	0.00057471	0.00353799	0.00486021	0.00107835	0.0263252	0.00149187	0.00293866	0.00149902	0.00031439	0.00433585	0.00085218	0.00347825	0.0161548	0.00527069	0.00802441	0.00080538	0.00871679	0.00378791	0.00285255	0.00488755	0.0915229	0.00487084	0.00135809	0.00115925	0.00504267	0.00186197	0.0198063	0.00333532	0.00409458
1887	other87	P11_P12_P13_P14	4	8	2	16	4	1	1	1	0.269938	0.163265	186.52	939997	0.00167668	0.00809146	0.00210184	8.96e-05	0.0117526	0.00202365	0.00031797	0.00427326	0.00582584	0.00114072	0.02754	0.00203168	0.00326404	0.0016306	0.00047747	0.00623934	0.00053576	0.00328938	0.0183943	0.00530763	0.00766929	0.00049812	0.0153522	0.00370784	0.00275039	0.00479469	0.0873341	0.0049834	0.00119898	0.00138937	0.00565788	0.00155302	0.0202165	0.00241544	0.00344686
1892	other91	P11_P12_P13_P14	4	4	3	14	2	2	1	1	0.213282	0.142857	244.733	614286	0.00171014	0.0100924	0.00189031	8.63e-05	0.0120891	0.00292713	0.00097959	0.00544011	0.00679422	0.00056058	0.030799	0.00210794	0.00295298	0.00149899	0.00057972	0.007472	0.00191519	0.00294416	0.0235821	0.00446815	0.00827006	0.00104424	0.0176512	0.00291948	0.00309774	0.00491137	0.0901887	0.00642971	0.00133192	0.00161002	0.00442774	0.00078853	0.0228127	0.00316292	0.00469936
1790	other116	P15_P16_P17_C20	5	20	3	18	10	2	1	1	0.252735	0.153061	251.22	593504	0.00236126	0.00758367	0.00158754	0.00013834	0.0120267	0.00221043	0.00075103	0.00433902	0.00558716	0.00070275	0.026557	0.00159148	0.0031519	0.00147726	0.00024846	0.00557747	0.00149222	0.00359737	0.0168554	0.00469249	0.00712779	0.00055837	0.0126391	0.00359123	0.00258485	0.00499954	0.0885658	0.00490866	0.00116899	0.00129343	0.00509583	0.00196725	0.0195323	0.00282795	0.00344657
1811	other18	P15_P16_P17_I04	5	4	9	18	2	5	1	1	0.207123	0.102041	242.744	263170	0.00061338	0.0058056	0.00134098	0.00016152	0.00605283	0.00226189	0.00281053	0.00341989	0.00554181	0.00031868	0.0148437	0.00151488	0.00248893	0.00143819	0.00033534	0.00465732	0.00204223	0.00245755	0.0127021	0.00292743	0.00522056	0.00030812	0.0126676	0.00295622	0.00236371	0.00439172	0.0729421	0.00473647	0.00032715	0.00125833	0.00428889	0.00150932	0.0176671	0.002997	0.00350448
1818	other24	P15_P16_P17_I01	5	1	9	17	1	5	1	1	0.2428	0.132653	268.951	377615	0.00077142	0.00677046	0.0012792	3.9e-05	0.00697379	0.00215121	0.00196852	0.00377627	0.00621678	0.0008974	0.0194485	0.00118398	0.00260385	0.00121873	0.00039081	0.00474833	0.00155069	0.00346393	0.0154456	0.00379905	0.00639209	0.00064367	0.0101674	0.00209467	0.00263457	0.00453225	0.077011	0.00568517	0.00085669	0.00139627	0.00448393	0.00167297	0.0200111	0.0035791	0.00385495
1850	other53	P15_P16_P17_A16	5	16	1	18	8	1	1	1	0.280469	0.163265	507.56	994039	0.00125712	0.00427164	0.00185229	6.85e-05	0.00870448	0.00197568	0.00219718	0.00250998	0.00487529	0.00015081	0.01868	0.00133727	0.00261134	0.00108273	0.00032159	0.00364402	0.0018517	0.00265316	0.0117112	0.00271613	0.00598165	0.00039636	0.00815175	0.00286477	0.00248664	0.0037205	0.0766112	0.00389119	0.00063639	0.0010149	0.00451792	0.00176566	0.0172969	0.00267572	0.00293994
1863	other65	P15_P16_P17_E19	5	19	5	17	10	3	1	1	0.234252	0.122449	269.047	389391	0.00137824	0.00683398	0.00259742	0.00026966	0.0108667	0.00249189	0.00306921	0.00294487	0.00706029	0.00044708	0.0238334	0.00143208	0.00302938	0.00185494	0.00058143	0.00504921	0.00214055	0.00292768	0.0158854	0.00432795	0.00638279	0.00073829	0.00834984	0.0032535	0.00320049	0.00511527	0.079713	0.00448782	0.00084633	0.00161765	0.00504279	0.0021745	0.0208663	0.00298744	0.00462122
1867	other69	P15_P16_P17_E22	5	22	5	18	11	3	1	1	0.302846	0.153061	431.474	745567	0.00145456	0.00418769	0.00192486	0.00010863	0.00974708	0.00144691	0.00103372	0.00238438	0.00481102	0.00024612	0.0215286	0.00126556	0.00258559	0.00166611	0.00018624	0.00313768	0.00133535	0.00262379	0.0125507	0.0042961	0.00604387	0.00028435	0.00742264	0.00324162	0.00219419	0.0040731	0.0806683	0.00352459	0.00085202	0.00109945	0.00446503	0.00197908	0.0175628	0.0027626	0.0032228
1879	other8	P15_P16_P17_K05	5	5	11	17	3	6	1	1	0.26448	0.132653	259.572	301527	0.00035497	0.00331988	0.00091415	0.00010178	0.00727385	0.00113243	0.00052922	0.00217928	0.00318778	0.00065494	0.0187945	0.00119497	0.00250682	0.00116827	0.00020777	0.00290357	0.00105876	0.00264494	0.0124522	0.00374148	0.00627373	0.00032365	0.00812714	0.00309142	0.00255851	0.0040205	0.0744045	0.00373499	0.00110517	0.00194784	0.00475399	0.00233801	0.0185241	0.00270691	0.00354384
1882	other82	P15_P16_P17_A13	5	13	1	17	7	1	1	1	0.303038	0.173469	495.836	835462	0.00160509	0.00489098	0.00213584	6.63e-05	0.0122858	0.00193766	0.00146366	0.00239567	0.00546374	0.00033697	0.0251534	0.00169243	0.00342451	0.00151385	0.0004189	0.00336806	0.00164069	0.00274899	0.0142031	0.00460479	0.00751281	0.00064435	0.00642299	0.00336253	0.00232822	0.00481295	0.0807059	0.00383785	0.00082132	0.00128099	0.00533994	0.00218242	0.0200373	0.00316016	0.00352058
1890	other9	P15_P16_P17_K08	5	8	11	18	4	6	1	1	0.244848	0.122449	303.863	313800	0.00035678	0.00328578	0.00120196	5.88e-05	0.00644126	0.00101618	0.00113604	0.0016521	0.00339867	0.0002446	0.0147915	0.0012614	0.00257424	0.00075918	0.00032598	0.00336784	0.0014072	0.00231752	0.0097323	0.00229531	0.0051918	0.00050089	0.00741303	0.00287462	0.00219027	0.00371964	0.070588	0.00374159	0.00073279	0.00123633	0.00445819	0.00238306	0.0174032	0.00292957	0.00296691
1899	other98	P15_P16_P17_C15	5	15	3	17	8	2	1	1	0.24236	0.153061	264.791	389126	0.00191463	0.00519628	0.00188611	0.00013948	0.00991018	0.00226451	0.00172179	0.00319477	0.00558372	0.00028363	0.0213488	0.00153242	0.00278472	0.00182002	0.00063059	0.00507361	0.00198775	0.00270383	0.0145705	0.00464947	0.00625273	0.00047175	0.01072	0.0033288	0.00285905	0.00497325	0.0809757	0.00389698	0.00066405	0.00138441	0.00504223	0.00200313	0.0189635	0.00207409	0.0031288
1775	other102	P17_P18_H3_C18	6	18	3	22	9	2	1	1	0.314269	0.163265	319.784	768625	0.00201123	0.00521196	0.00182838	0.00010995	0.0121491	0.00143732	0.00053141	0.00248666	0.00338245	0.00031471	0.0248541	0.00194561	0.00321924	0.00147386	0.00028372	0.00440644	0.00083354	0.00250935	0.0137101	0.00469311	0.00735631	0.000718	0.00963255	0.00362097	0.0023414	0.00424983	0.0874536	0.00380095	0.00117615	0.00126896	0.00446777	0.00166705	0.0200217	0.00270737	0.00320106
1777	other104	P17_P18_H3_A14	6	14	1	22	7	1	1	1	0.313075	0.163265	369.129	1.02572e+06	0.0020451	0.00519504	0.00155521	0.00029552	0.0115975	0.0013769	0.00030053	0.00292484	0.00347678	0.00049128	0.0240226	0.00175581	0.00330703	0.00134933	0.00024967	0.00419768	0.00072223	0.0029684	0.0137874	0.00456899	0.00711671	0.0005592	0.00932018	0.00388557	0.00218974	0.00416602	0.0873803	0.00373835	0.00111359	0.00116731	0.00475405	0.0018393	0.0199114	0.00288083	0.00333175
1779	other106	P17_P18_H3_G22	6	22	7	22	11	4	1	1	0.229993	0.153061	344.693	604913	0.00206869	0.00652118	0.00149392	0.0002635	0.0111429	0.00161171	0.0003127	0.00405018	0.00392212	0.00072386	0.024368	0.00208281	0.00292626	0.00161111	0.00029314	0.00458884	0.00061072	0.00411684	0.0146382	0.00522089	0.00628446	0.00053274	0.0110584	0.00325632	0.00174391	0.0044822	0.085821	0.00928979	0.00069724	0.00343442	0.0041557	0.00171097	0.0267878	0.00253207	NA
1780	other107	P17_P18_H3_C15	6	15	3	21	8	2	1	1	0.257897	0.142857	313.073	609550	0.00207058	0.00560927	0.00179162	0.00026726	0.0116123	0.00153763	0.000386	0.00336216	0.00393065	0.00049014	0.0240993	0.00232932	0.0028929	0.0009377	0.00027048	0.00424612	0.00100445	0.00334939	0.0144984	0.00442135	0.00660899	0.00056851	0.0103801	0.00355279	0.00256677	0.00461064	0.0851852	0.00418707	0.00076965	0.00149121	0.00466707	0.0015163	0.0198562	0.00250554	0.00330527
1792	other118	P17_P18_H3_G21	6	21	7	21	11	4	1	1	0.22838	0.122449	259.605	411843	0.00247379	0.00474777	0.00234667	0.0002891	0.00903951	0.00156834	0.00137953	0.0024497	0.00482152	0.00028373	0.0185087	0.00156795	0.0031418	0.00154982	0.00048366	0.00325813	0.00131993	0.00422102	0.0108035	0.00371227	0.00509879	0.0003698	0.00772544	0.00325213	0.0024461	0.00424307	0.0756856	0.00764615	0.00050246	0.00213556	0.0047728	0.00226707	0.0218339	0.00270467	0.00753374
1801	other126	P17_P18_H3_E20	6	20	5	22	10	3	1	1	0.20648	0.0918367	194.177	301841	0.00304726	0.00555191	0.00211624	0.00051728	0.00957118	0.00195984	0.0020121	0.00330854	0.0036103	0.00031189	0.0214767	0.00151	0.00343326	0.00116031	0.00082262	0.00608014	0.00099495	0.00330452	0.0144291	0.00324177	0.00714357	0.00059054	0.0107922	0.0034009	0.00278025	0.00372076	0.0830607	0.00435928	0.00087448	0.00120443	0.00480477	0.00232449	0.021261	0.00213092	0.00424273
1813	other2	P17_P18_H3_P15	6	15	16	23	8	8	1	1	0.306342	0.153061	317.744	371700	0.00014627	0.00191073	0.00074898	6.06e-05	0.00476708	0.00073772	0.00050637	0.00127714	0.00200664	0.00025219	0.0117762	0.00076838	0.00161883	0.00073249	0.00018391	0.00273862	0.00088645	0.0021962	0.00859034	0.00223097	0.004498	0.00057213	0.00710002	0.00227634	0.00179304	0.0023366	0.065659	0.00302836	0.00073528	0.00088298	0.00348806	0.00138229	0.0154657	0.00171279	0.00218962
1835	other4	P17_P18_H3_P09	6	9	16	23	5	8	1	1	0.275646	0.112245	282.661	355392	0.00024641	0.00273289	0.00062165	6.12e-05	0.00555126	0.00118253	0.00070214	0.00169218	0.00286108	0.00038147	0.0134322	0.00116542	0.00210178	0.00088269	0.00015322	0.00196225	0.00109051	0.00214711	0.0087204	0.00303382	0.00498097	0.00064821	0.00540415	0.00220246	0.00169226	0.0032606	0.0648049	0.00319523	0.00059146	0.00059961	0.00352329	0.0010728	0.0160767	0.00282196	0.00249284
1838	other42	P17_P18_H3_B09	6	9	2	23	5	1	1	1	0.297345	0.163265	504.464	1.02075e+06	0.00107686	0.00381032	0.00136854	0.00019798	0.00928226	0.00116531	0.00058316	0.00181071	0.00366085	0.00021192	0.0197164	0.0017139	0.00273463	0.00131273	8.23e-05	0.0025076	0.00094152	0.00273655	0.0109604	0.00402917	0.00607403	0.00055635	0.00561681	0.00321127	0.0016696	0.00397863	0.0779824	0.00325372	0.00107068	0.00095146	0.0044902	0.00201783	0.0187004	0.00310113	0.0032912
1855	other58	P17_P18_H3_K22	6	22	11	22	11	6	1	1	0.308922	0.173469	424.906	806085	0.00132829	0.00532927	0.00182886	0.00015203	0.0106095	0.00135185	0.00046694	0.00265627	0.00432585	0.00043951	0.024471	0.00173242	0.0030045	0.00159936	0.00027178	0.00417847	0.00117556	0.0027746	0.0148022	0.00455561	0.00673291	0.00044443	0.00932947	0.00335408	0.00211492	0.00444267	0.0838874	0.00448486	0.00146511	0.00140077	0.00532722	0.00175996	0.0213121	0.00275981	0.00429187
1870	other71	P17_P18_H3_I20	6	20	9	22	10	5	1	1	0.210468	0.102041	176.444	327036	0.00148812	0.00520699	0.00216613	0.00013132	0.00809979	0.00164012	0.00252101	0.00247498	0.00441667	0.00022617	0.0181704	0.00199251	0.00283789	0.00130415	0.00032065	0.00494835	0.0012882	0.00368731	0.0127022	0.00330135	0.00519213	0.00078823	0.0117772	0.00310784	0.00260811	0.00439851	0.0780711	0.00547334	0.00080573	0.00201609	0.00502683	0.00180132	0.0200862	0.0025674	0.00471916
1873	other74	P17_P18_H3_I23	6	23	9	21	12	5	1	1	0.2657	0.132653	265.722	497493	0.0015317	0.00580191	0.00116695	0.00020065	0.010057	0.0013316	0.00014888	0.00370328	0.00343003	0.0010971	0.0230689	0.00195149	0.00299733	0.00126678	0.00030211	0.00493189	0.00068245	0.00313404	0.0146481	0.00462849	0.00668954	0.00043055	0.0122754	0.0034886	0.00236673	0.00407186	0.0877878	0.00535987	0.00111311	0.00223533	0.00492649	0.00181398	0.0216091	0.00188858	0.00510711
1878	other79	P17_P18_H3_E19	6	19	5	21	10	3	1	1	0.264829	0.142857	303.032	883173	0.00157103	0.0062008	0.00158246	0.00020485	0.00972894	0.00198667	0.00104145	0.00351045	0.00452629	0.00022346	0.0221321	0.00145384	0.00224389	0.0013325	0.00026624	0.00439377	0.00192832	0.00263029	0.0157467	0.00430947	0.00654172	0.00042413	0.00900985	0.00261966	0.00200366	0.00451218	0.0834891	0.00462789	0.00135095	0.00112776	0.00487132	0.00136074	0.0206271	0.00292824	0.00427558
1889	other89	P17_P18_H3_A13	6	13	1	21	7	1	1	1	0.256397	0.142857	358.355	835292	0.00169151	0.00453638	0.00196535	0.00018202	0.0115602	0.00166791	0.00145621	0.00264056	0.00462066	0.00031916	0.0223182	0.00164335	0.0031979	0.00165191	0.00024398	0.00289503	0.00117188	0.0028437	0.0123268	0.00357072	0.00647067	0.00018093	0.00600083	0.00318968	0.00214428	0.00461737	0.0790176	0.00356674	0.00074151	0.00078208	0.00494305	0.00200788	0.0188848	0.00304722	0.00394196
															H5N2	H6N2	H3N3E1	H5N3	H3N4F1	H4N4	H4N3L1	H7N2	H4N3E1	H6N3	H4N4F1	H5N4	H3N5F1	H4N5	H5N3L1	H8N2	H4N3F1E1	H5N3E1	H5N4F1	H4N4E1	H4N5F1	H5N5	H9N2	H5N4L1	H6N3E1	H4N4F1E1	H5N4E1	H5N5F1	H4N5E1	H10N2	H5N4F1L1	H6N4L1	H5N4F1E1	H4N5F1E1	H5N5E1
														Average	0.0014739	0.00603036	0.00160231	0.00016893	0.0104498	0.00190271	0.00108494	0.00338267	0.00481171	0.000592323	0.0236697	0.00164217	0.00296508	0.00147642	0.000349313	0.00455387	0.00131861	0.00300257	0.0152108	0.00434814	0.00695041	0.000579868	0.0104813	0.00321327	0.00248182	0.00452093	0.0821505	0.00453207	0.00113738	0.00139781	0.00486162	0.00172119	0.0201263	0.00276067	0.00380706
														Stdev	0.000764134	0.00192208	0.000533286	0.000110738	0.00292481	0.000516592	0.000853417	0.00109632	0.00139395	0.000425046	0.00505048	0.000372139	0.0006509	0.00035269	0.000157156	0.00147515	0.000682645	0.000651316	0.00310844	0.000863056	0.00113226	0.000198266	0.00351362	0.00058226	0.000424672	0.000627234	0.00752558	0.00105104	0.000492779	0.000437551	0.000533399	0.000481059	0.00208299	0.000530493	0.000928301
														CV	0.518443	0.318733	0.332823	0.655527	0.279891	0.271504	0.786606	0.324098	0.289699	0.717591	0.213373	0.226614	0.219522	0.238882	0.4499	0.323934	0.517699	0.216919	0.204358	0.198489	0.162905	0.341916	0.335227	0.181205	0.171113	0.13874	0.0916072	0.231912	0.433257	0.313027	0.109716	0.279493	0.103496	0.192161	0.243837
														Average	H5N2	H6N2	H3N3E1	H5N3	H3N4F1	H4N4	H4N3L1	H7N2	H4N3E1	H6N3	H4N4F1	H5N4	H3N5F1	H4N5	H5N3L1	H8N2	H4N3F1E1	H5N3E1	H5N4F1	H4N4E1	H4N5F1	H5N5	H9N2	H5N4L1	H6N3E1	H4N4F1E1	H5N4E1	H5N5F1	H4N5E1	H10N2	H5N4F1L1	H6N4L1	H5N4F1E1	H4N5F1E1	H5N5E1
													Total (CV 6.23%)	total	0.0014739	0.00603036	0.00160231	0.00016893	0.0104498	0.00190271	0.00108494	0.00338267	0.00481171	0.000597107	0.0236697	0.00164217	0.00296508	0.00147642	0.000349313	0.00455387	0.00131861	0.00300257	0.0152108	0.00434814	0.00695041	0.000579868	0.0104813	0.00321327	0.00248182	0.00452093	0.0821505	0.00453207	0.00113738	0.00139781	0.00486162	0.00172119	0.0201263	0.00276067	0.00380706
													Batch 1 (6.99%)	1	0.00138557	0.00605106	0.00143887	0.000167529	0.0115698	0.0018144	0.00066912	0.00317178	0.00442274	0.000756106	0.0265704	0.00178089	0.00317031	0.00173757	0.000292232	0.00441317	0.000859901	0.00265233	0.0167	0.00468241	0.00752671	0.000629785	0.0103765	0.003317	0.00232301	0.00477725	0.0820716	0.00446078	0.00159171	0.00135785	0.00505471	0.00158	0.0217931	0.00282694	0.00449614
													Batch 2 (4.79%)	2	0.00205661	0.0065729	0.00169185	0.000160791	0.0117933	0.00200298	0.00115122	0.00379897	0.00475678	0.000641457	0.0246158	0.00177137	0.00332673	0.00143598	0.000412069	0.0049163	0.00146717	0.00345094	0.0148242	0.00467121	0.00725188	0.000607316	0.0114462	0.00350129	0.00268939	0.0045403	0.0884962	0.00415007	0.00100488	0.00155548	0.0051504	0.00184969	0.0191835	0.00256888	0.0033008
													Batch 3 (5.98%)	3	0.00126532	0.00637969	0.00167984	0.000204264	0.00874712	0.00212359	0.00134347	0.00366436	0.00540413	0.000484747	0.0216159	0.00151758	0.00251688	0.0014346	0.000373573	0.00511783	0.00161912	0.00280049	0.0152	0.00412064	0.00665408	0.000555275	0.011419	0.00301306	0.00258404	0.00449138	0.0784076	0.00483297	0.00105022	0.00132641	0.00458168	0.00167855	0.019686	0.00292779	0.00363437
													Batch 4 (5.51%)	4	0.00120919	0.0063754	0.00159669	0.000138937	0.0107236	0.00201411	0.00113539	0.00368005	0.00535269	0.000670337	0.0247985	0.00154399	0.0029842	0.00138675	0.000361844	0.00441064	0.00148391	0.00328778	0.016283	0.00437695	0.00712436	0.00059977	0.0104045	0.00308502	0.00256388	0.00456805	0.0829313	0.00473856	0.00109928	0.00131966	0.00485982	0.00164359	0.0200555	0.00276645	0.00365376
													Batch 5 (3.71%)	5	0.00120674	0.0052146	0.00167204	0.000115201	0.00902827	0.00188888	0.00166809	0.00287962	0.00517263	0.000428298	0.0204979	0.00140065	0.00277613	0.00139993	0.000364711	0.00415271	0.00165071	0.00281388	0.0136109	0.00380502	0.00623798	0.00048698	0.00920814	0.00306594	0.00254005	0.00443587	0.0782185	0.00424453	0.00080109	0.00135296	0.00474887	0.00199754	0.0187864	0.00287005	0.00347501
													Batch 6 (5.02%)	6	0.00162835	0.00488332	0.00161293	0.000209519	0.00962632	0.00146825	0.000882031	0.00273912	0.00378513	0.000411899	0.0208868	0.00168663	0.00283266	0.00129748	0.000301963	0.00395238	0.00104648	0.00304424	0.0128831	0.00396557	0.0061992	0.000527411	0.00895876	0.00317276	0.00217577	0.00407792	0.0803776	0.00471511	0.0009291	0.00147843	0.00458704	0.001753	0.0201739	0.00259204	0.00399415
														Stdev	H5N2	H6N2	H3N3E1	H5N3	H3N4F1	H4N4	H4N3L1	H7N2	H4N3E1	H6N3	H4N4F1	H5N4	H3N5F1	H4N5	H5N3L1	H8N2	H4N3F1E1	H5N3E1	H5N4F1	H4N4E1	H4N5F1	H5N5	H9N2	H5N4L1	H6N3E1	H4N4F1E1	H5N4E1	H5N5F1	H4N5E1	H10N2	H5N4F1L1	H6N4L1	H5N4F1E1	H4N5F1E1	H5N5E1
														total	0.000764134	0.00192208	0.000533286	0.000110738	0.00292481	0.000516592	0.000853417	0.00109632	0.00139395	0.000421151	0.00505048	0.000372139	0.0006509	0.00035269	0.000157156	0.00147515	0.000682645	0.000651316	0.00310844	0.000863056	0.00113226	0.000198266	0.00351362	0.00058226	0.000424672	0.000627234	0.00752558	0.00105104	0.000492779	0.000437551	0.000533399	0.000481059	0.00208299	0.000530493	0.000928301
														1	0.000685789	0.00185554	0.000596905	8.789e-05	0.0031799	0.000429758	0.000581764	0.0010969	0.00137687	0.000551141	0.00550921	0.000414282	0.000769737	0.000370542	0.000120248	0.0014306	0.000486422	0.000498058	0.00308974	0.000855158	0.00113419	0.000219884	0.00331423	0.000510116	0.000415099	0.000671501	0.0082477	0.000774306	0.000604084	0.000322076	0.000580513	0.00039015	0.0021631	0.000560956	0.00122912
														2	0.000994986	0.00255253	0.000569151	7.13509e-05	0.00347166	0.000628657	0.000801115	0.00133519	0.00159803	0.00047276	0.0046931	0.000301789	0.000701255	0.000331714	0.000191836	0.00159007	0.000617181	0.000727893	0.00277028	0.000858274	0.000990033	0.000163391	0.00453215	0.000652596	0.00040439	0.00064561	0.00627725	0.000864415	0.000424516	0.000491697	0.000468691	0.000640406	0.00152382	0.000659671	0.00034185
														3	0.00064788	0.00181292	0.000489719	0.000183697	0.00245501	0.000530917	0.00105438	0.000922595	0.00148179	0.000243734	0.00451067	0.000406432	0.000543954	0.000348758	0.000175574	0.00170633	0.000865057	0.000630761	0.00308783	0.00067028	0.0012668	0.000253372	0.00345649	0.000715146	0.000500227	0.00056151	0.00610448	0.00115517	0.000389663	0.000412234	0.000490807	0.000487882	0.00142317	0.00049279	0.000457657
														4	0.000307326	0.00162753	0.000500066	6.04046e-05	0.00175658	0.000422322	0.000871651	0.00103282	0.00102965	0.00045742	0.00391103	0.000294372	0.000428176	0.000234806	0.000108273	0.00146899	0.000750386	0.000531149	0.00322274	0.000854036	0.000946495	0.000176868	0.00368916	0.000483628	0.000285186	0.00053293	0.00620669	0.000789731	0.000311903	0.000257938	0.000426925	0.000515841	0.00165708	0.000477767	0.000496147
														5	0.000672937	0.00150421	0.000503334	6.74217e-05	0.00229071	0.000511549	0.000850275	0.000812587	0.00117951	0.000243201	0.00398802	0.000177595	0.000318804	0.000345199	0.000147383	0.000964492	0.000348266	0.000412249	0.0021675	0.00087522	0.000722356	0.000158442	0.00221444	0.000412601	0.000310914	0.000532331	0.00509623	0.000687962	0.000238315	0.000265966	0.000356276	0.000284567	0.00128793	0.000384651	0.000493804
														6	0.000783218	0.00128589	0.000507861	0.000117406	0.00222591	0.0003239	0.000710893	0.000799981	0.0007595	0.000241933	0.0041375	0.000394638	0.000511186	0.000284815	0.00017507	0.00113013	0.000335021	0.000639265	0.0022988	0.000815666	0.000902261	0.000151992	0.00227001	0.000488981	0.000361584	0.000624185	0.00749374	0.001784	0.000288285	0.00075213	0.000535599	0.000346262	0.00269231	0.000417137	0.00135622
														CV	H5N2	H6N2	H3N3E1	H5N3	H3N4F1	H4N4	H4N3L1	H7N2	H4N3E1	H6N3	H4N4F1	H5N4	H3N5F1	H4N5	H5N3L1	H8N2	H4N3F1E1	H5N3E1	H5N4F1	H4N4E1	H4N5F1	H5N5	H9N2	H5N4L1	H6N3E1	H4N4F1E1	H5N4E1	H5N5F1	H4N5E1	H10N2	H5N4F1L1	H6N4L1	H5N4F1E1	H4N5F1E1	H5N5E1
														total	0.518443	0.318733	0.332823	0.655527	0.279891	0.271504	0.786606	0.324098	0.289699	0.705319	0.213373	0.226614	0.219522	0.238882	0.4499	0.323934	0.517699	0.216919	0.204358	0.198489	0.162905	0.341916	0.335227	0.181205	0.171113	0.13874	0.0916072	0.231912	0.433257	0.313027	0.109716	0.279493	0.103496	0.192161	0.243837
														1	0.49495	0.306646	0.414841	0.524625	0.274844	0.236859	0.869447	0.34583	0.311316	0.728919	0.207344	0.232626	0.242796	0.213253	0.411481	0.324166	0.565671	0.187781	0.185014	0.182632	0.150689	0.349141	0.319398	0.153789	0.17869	0.140562	0.100494	0.173581	0.379519	0.237196	0.114846	0.246929	0.0992561	0.198432	0.273373
														2	0.483798	0.388342	0.336407	0.443748	0.294375	0.313862	0.695887	0.351461	0.335949	0.737009	0.190654	0.17037	0.210794	0.231001	0.465544	0.323428	0.42066	0.210926	0.186875	0.183737	0.136521	0.269037	0.395951	0.186387	0.150365	0.142196	0.0709324	0.208289	0.422454	0.316106	0.091001	0.346224	0.0794336	0.256794	0.103566
														3	0.512029	0.284171	0.291527	0.89931	0.280665	0.250009	0.784817	0.251775	0.274197	0.502808	0.208674	0.267816	0.216122	0.243105	0.469986	0.333409	0.534278	0.225233	0.203146	0.162664	0.190379	0.456301	0.302697	0.237349	0.193583	0.12502	0.0778557	0.239018	0.371031	0.310789	0.107124	0.290656	0.0722937	0.168315	0.125925
														4	0.254159	0.255283	0.313189	0.434764	0.163805	0.209682	0.767709	0.280653	0.192361	0.682373	0.157712	0.190657	0.143481	0.169321	0.299225	0.333055	0.50568	0.161553	0.197921	0.195121	0.132853	0.294892	0.354572	0.156767	0.111232	0.116665	0.0748414	0.166661	0.283734	0.195457	0.0878478	0.313851	0.082625	0.172701	0.135791
														5	0.557646	0.288462	0.301031	0.585253	0.253726	0.270821	0.509729	0.282185	0.228029	0.56783	0.194557	0.126795	0.114838	0.246583	0.404108	0.232256	0.210979	0.146506	0.159248	0.230017	0.1158	0.325356	0.240487	0.134576	0.122405	0.120006	0.0651537	0.162082	0.297488	0.196581	0.0750232	0.142459	0.0685563	0.134022	0.142101
														6	0.48099	0.263323	0.314869	0.56036	0.231232	0.220603	0.805973	0.292058	0.200653	0.587359	0.198092	0.23398	0.180462	0.219514	0.579774	0.285937	0.320141	0.209992	0.178435	0.205687	0.145545	0.288185	0.253384	0.154119	0.166187	0.153064	0.0932317	0.378359	0.310284	0.508737	0.116763	0.197525	0.133455	0.16093	0.339553
														Average	H5N2	H6N2	H3N3E1	H5N3	H3N4F1	H4N4	H4N3L1	H7N2	H4N3E1	H6N3	H4N4F1	H5N4	H3N5F1	H4N5	H5N3L1	H8N2	H4N3F1E1	H5N3E1	H5N4F1	H4N4E1	H4N5F1	H5N5	H9N2	H5N4L1	H6N3E1	H4N4F1E1	H5N4E1	H5N5F1	H4N5E1	H10N2	H5N4F1L1	H6N4L1	H5N4F1E1	H4N5F1E1	H5N5E1
														total	0.0014739	0.00603036	0.00160231	0.00016893	0.0104498	0.00190271	0.00108494	0.00338267	0.00481171	0.000592323	0.0236697	0.00164217	0.00296508	0.00147642	0.000349313	0.00455387	0.00131861	0.00300257	0.0152108	0.00434814	0.00695041	0.000579868	0.0104813	0.00321327	0.00248182	0.00452093	0.0821505	0.00453207	0.00113738	0.00139781	0.00486162	0.00172119	0.0201263	0.00276067	0.00380706
														1	0.00104799	0.00597332	0.00166826	0.000112412	0.0113461	0.00196868	0.00113065	0.00306712	0.00505438	0.00060504	0.026751	0.00183513	0.00320113	0.0017502	0.000251973	0.0044137	0.00126624	0.00242916	0.0176875	0.00459391	0.00743369	0.000635223	0.0097255	0.0030998	0.00234191	0.00526118	0.0769205	0.00495017	0.00179585	0.00158001	0.00535795	0.00177892	0.0230331	0.0032699	0.00543804
														2	0.00127088	0.00522922	0.0012025	0.000177051	0.0132125	0.00178595	0.000406434	0.00256054	0.00337162	0.000670301	0.0295391	0.00192089	0.00346441	0.00187961	0.000310074	0.00381522	0.000621043	0.00242956	0.0173596	0.00439266	0.00809183	0.000793589	0.00873111	0.0031631	0.00211955	0.00487779	0.0794324	0.00437903	0.0020917	0.00126981	0.00468783	0.00130729	0.0229496	0.00278172	0.005236
														3	0.00164223	0.00746595	0.00168634	0.000239864	0.00983723	0.0019439	0.000938722	0.00387331	0.00559071	0.00090392	0.0240895	0.00145236	0.00265544	0.00186517	0.000252018	0.00526383	0.00095107	0.00282488	0.0164185	0.0050756	0.00680371	0.000417008	0.0126276	0.00329953	0.00239246	0.00471851	0.0857209	0.0044039	0.000866678	0.00115223	0.00518741	0.00173145	0.0201298	0.00275116	0.00344472
														4	0.00174045	0.00620879	0.00134163	0.000144196	0.0106141	0.00155099	0.000318512	0.00369607	0.00438882	0.000973584	0.0234907	0.00179234	0.0031188	0.00133912	0.00035221	0.00463817	0.000711066	0.00314857	0.0146093	0.00491697	0.00734411	0.00054119	0.0118682	0.00387212	0.00259712	0.0040743	0.0893543	0.00407754	0.00117177	0.00145534	0.00521848	0.00168075	0.0198866	0.00245258	0.00308553
														5	0.00176593	0.00567169	0.00150644	0.000154732	0.0113221	0.00202693	0.0014224	0.00391156	0.00420837	0.000526872	0.0242156	0.00191997	0.00341107	0.0013723	0.00044494	0.00470338	0.00159638	0.00357762	0.0146763	0.00419719	0.00725454	0.000631397	0.0114885	0.00355926	0.00277766	0.0045832	0.0883895	0.00399798	0.000857945	0.00211023	0.00527571	0.00207106	0.0198246	0.00240708	0.00333546
														6	0.00256803	0.00718116	0.00188835	0.000137062	0.0137481	0.0021249	0.00112322	0.00331206	0.0058457	0.000395332	0.0258582	0.00155579	0.00364881	0.00154929	0.000427633	0.00387612	0.00164821	0.00353289	0.0136009	0.00499361	0.00757688	0.000567108	0.00762447	0.00343466	0.00263255	0.00473857	0.0854036	0.00419742	0.000882938	0.00106437	0.00526067	0.00236897	0.0181748	0.00308976	0.00334224
														7	0.00159739	0.00727178	0.00159904	0.00019663	0.00930731	0.0021049	0.00105978	0.00469754	0.0048028	0.000915438	0.0221793	0.00169876	0.00279979	0.00123355	0.000266377	0.00644391	0.00136352	0.00353107	0.0158874	0.00466541	0.00667062	0.000660018	0.0155982	0.00317865	0.0027146	0.00435843	0.0903883	0.00478549	0.0011198	0.00150592	0.00494148	0.00104251	0.0188482	0.00237426	0.00321004
														8	0.00218473	0.00631345	0.00176802	0.000169637	0.012054	0.00168224	0.000877872	0.00346185	0.00389999	0.000908543	0.0257891	0.00194444	0.00324403	0.00156398	0.000448685	0.00526833	0.00110547	0.00305789	0.0158181	0.00490447	0.00734168	0.000578805	0.0129636	0.00383694	0.00261703	0.0043604	0.0914032	0.00367178	0.00129328	0.00150956	0.00500594	0.00154588	0.0200704	0.00222485	0.00327743
														9	0.00137648	0.00676075	0.00174162	0.000148302	0.0099321	0.00230624	0.00185312	0.00357457	0.00546734	0.00039629	0.0234393	0.00158656	0.00284492	0.00138093	0.00042354	0.0048467	0.00217137	0.00329267	0.0161321	0.00413022	0.00707705	0.000689138	0.010036	0.00279395	0.00265789	0.00479653	0.0759735	0.00481694	0.000995624	0.00136084	0.00450382	0.00199985	0.0203999	0.00299319	0.00382149
														10	0.000977036	0.00632667	0.00181402	0.000354444	0.00772278	0.00232389	0.00163738	0.00411446	0.00594153	0.000402392	0.0210738	0.0015792	0.00248121	0.0011885	0.000347188	0.00661256	0.00177666	0.00291949	0.016036	0.00375079	0.00714763	0.00054125	0.0142404	0.00284365	0.00294895	0.00455054	0.0760609	0.00527547	0.00101159	0.00152924	0.00439866	0.00175676	0.0201796	0.00328891	0.00370486
														11	0.00141344	0.00662708	0.00161553	0.0001449	0.00862208	0.00202672	0.000612032	0.00383708	0.00525606	0.000723974	0.0219391	0.00158259	0.00219713	0.0015454	0.000360826	0.00499957	0.00105898	0.00261033	0.0157709	0.00441815	0.0064374	0.000591868	0.0123484	0.00327049	0.00259242	0.00447681	0.0829447	0.00501789	0.00117805	0.00126213	0.00479292	0.00132099	0.0197418	0.00248943	0.00351149
														12	0.00129432	0.00579364	0.00154821	0.000169412	0.00871152	0.00183752	0.00127134	0.00313135	0.00495159	0.000416332	0.0200115	0.00132196	0.00254426	0.00162358	0.00035746	0.00401247	0.00146945	0.00237946	0.012861	0.0041834	0.00595424	0.000398842	0.00905113	0.00314413	0.00213689	0.00414162	0.0786515	0.0042216	0.00101561	0.00115344	0.00463133	0.00163662	0.0184225	0.00293963	0.00349965
														13	0.00107378	0.00661795	0.00184637	0.000197428	0.00984086	0.00220253	0.0019552	0.00378373	0.00632969	0.000480285	0.0232166	0.00142709	0.00280469	0.00139347	0.000364773	0.0045042	0.00219593	0.0036193	0.0161963	0.00433084	0.00691516	0.000679537	0.010073	0.00290451	0.00264219	0.00485979	0.0827498	0.00481105	0.000857305	0.00133892	0.00493859	0.00206341	0.0197795	0.00311785	0.0035297
														14	0.00133315	0.00672273	0.00125839	0.00012032	0.0117348	0.002032	0.000656012	0.00402774	0.0050255	0.000815016	0.0278951	0.00164272	0.00328374	0.00150201	0.000403244	0.00463789	0.00133042	0.00341211	0.0179764	0.00474429	0.00777989	0.000661902	0.0112189	0.003152	0.00275174	0.00481938	0.0860286	0.00510897	0.00127713	0.00132465	0.00472919	0.00154878	0.0211148	0.00272872	0.00405055
														15	0.00120537	0.00606086	0.00156955	0.00015014	0.0105865	0.00208208	0.0012921	0.00342196	0.0051944	0.000637668	0.0236738	0.00144461	0.00289688	0.00134047	0.0003622	0.0040127	0.00151269	0.00325984	0.0152634	0.00424549	0.00702311	0.000584096	0.00915007	0.00307231	0.00249753	0.00444218	0.0803185	0.00450286	0.00109271	0.00136181	0.00492254	0.00169552	0.0192317	0.00290164	0.00343355
														16	0.00119443	0.00609188	0.00180381	8.97125e-05	0.0105137	0.00171835	0.000718927	0.00346438	0.00498254	0.000720375	0.0239158	0.00166171	0.00289845	0.0012938	0.00030672	0.00453045	0.000927795	0.00283577	0.0155273	0.00412822	0.00664069	0.00046193	0.0112862	0.00319771	0.00233367	0.00411947	0.082507	0.00449767	0.00112714	0.0012415	0.00486594	0.00127735	0.020037	0.0022932	0.00355708
														17	0.00120487	0.00540232	0.00176254	0.000123244	0.00946207	0.00199554	0.00175048	0.00289817	0.00550246	0.000524004	0.0217157	0.00140718	0.00286986	0.00151516	0.0004459	0.00422856	0.00167569	0.00289787	0.0145114	0.00422455	0.00656283	0.000564342	0.00875747	0.00302618	0.00271617	0.00469084	0.078562	0.00432856	0.000858712	0.00152543	0.00493258	0.00207421	0.0196804	0.00290154	0.00373388
														18	0.00120862	0.00502688	0.00158153	0.000107158	0.00859447	0.00178222	0.0015857	0.00286107	0.00484279	0.000332592	0.0192802	0.00139412	0.0026824	0.00128469	0.000283522	0.00407687	0.00162574	0.00272988	0.0127103	0.00338549	0.00591313	0.000409618	0.00965882	0.00310569	0.00236393	0.0041809	0.0778751	0.0041605	0.000743468	0.00118049	0.00456517	0.00192087	0.0178925	0.00283857	0.00321614
														21	0.00186772	0.00537923	0.00177061	0.000228776	0.0103996	0.00161843	0.000882414	0.00313323	0.00426583	0.000482718	0.0220255	0.00178919	0.00289476	0.00134774	0.000313294	0.00394499	0.00122141	0.00323569	0.0136047	0.00412846	0.00628194	0.000394784	0.00907832	0.00322057	0.00230551	0.00441102	0.0822331	0.00507754	0.000895536	0.00155439	0.00483615	0.00179319	0.0205622	0.00261485	0.00483273
														22	0.00199811	0.00550272	0.00183146	0.000244933	0.0105283	0.00156296	0.00102411	0.00298358	0.0038557	0.000417903	0.0228938	0.00183653	0.00312136	0.00141635	0.000373597	0.00473332	0.000937533	0.00322684	0.0140115	0.00426362	0.00663768	0.000605523	0.0103183	0.00343761	0.00229639	0.00424333	0.084279	0.00519109	0.00102205	0.00174866	0.00475606	0.00185051	0.0215634	0.0025964	0.00395731
														23	0.000489847	0.00281798	0.000913057	0.000106593	0.00653353	0.00102852	0.000597223	0.00159334	0.00284286	0.00028186	0.0149749	0.0012159	0.00215175	0.00097597	0.00013981	0.00240282	0.000972827	0.00235995	0.00942372	0.00309799	0.00518433	0.00059223	0.00604033	0.00256336	0.0017183	0.00319194	0.0694821	0.0031591	0.00079914	0.00081135	0.00383385	0.00149097	0.0167476	0.00254529	0.00265789
														Stdev	H5N2	H6N2	H3N3E1	H5N3	H3N4F1	H4N4	H4N3L1	H7N2	H4N3E1	H6N3	H4N4F1	H5N4	H3N5F1	H4N5	H5N3L1	H8N2	H4N3F1E1	H5N3E1	H5N4F1	H4N4E1	H4N5F1	H5N5	H9N2	H5N4L1	H6N3E1	H4N4F1E1	H5N4E1	H5N5F1	H4N5E1	H10N2	H5N4F1L1	H6N4L1	H5N4F1E1	H4N5F1E1	H5N5E1
														total	0.000764134	0.00192208	0.000533286	0.000110738	0.00292481	0.000516592	0.000853417	0.00109632	0.00139395	0.000425046	0.00505048	0.000372139	0.0006509	0.00035269	0.000157156	0.00147515	0.000682645	0.000651316	0.00310844	0.000863056	0.00113226	0.000198266	0.00351362	0.00058226	0.000424672	0.000627234	0.00752558	0.00105104	0.000492779	0.000437551	0.000533399	0.000481059	0.00208299	0.000530493	0.000928301
														1	0.000484766	0.00215475	0.000923344	4.29149e-05	0.00292432	0.000359391	0.000844677	0.00113283	0.00163297	0.000265667	0.00640894	0.000517574	0.000862241	0.000305752	7.8387e-05	0.00201527	0.000494556	0.000469421	0.00444135	0.000857972	0.00169428	0.00017459	0.00440583	0.000286507	0.000387955	0.00050473	0.00931616	0.00121192	0.00048489	0.000286585	0.00051956	0.000199855	0.00247617	0.000442223	0.000856698
														2	0.00089463	0.00216799	0.000526493	8.32189e-05	0.00421327	0.000571602	0.000299313	0.000934205	0.00111249	0.000729968	0.00633179	0.000446191	0.000972267	0.000418332	0.000111511	0.00144221	0.000406509	0.000493086	0.00327125	0.00104832	0.000954371	0.000199253	0.00265084	0.000504082	0.000322231	0.000761989	0.00731122	0.000648905	0.000356561	0.000211688	0.000614218	0.000337087	0.0016243	0.000602703	0.000888844
														3	0.000571101	0.000875428	0.000296275	0.000114649	0.000888982	0.000295347	0.000471459	0.000994237	0.000709658	0.000251915	0.00282513	0.000293545	0.00033841	0.000266513	0.000118921	0.000837033	0.000561306	0.000226078	0.00108898	0.000427297	0.000613967	0.000158921	0.00232355	0.000478631	0.000626041	0.000411917	0.00688645	0.000292458	0.000363588	0.000466762	0.000567581	0.000516724	0.000733454	0.00064884	0.000337711
														4	0.000401125	0.000790797	0.000369976	7.11947e-05	0.00162695	0.000246572	0.000134558	0.00103205	0.000520995	0.000642886	0.00178127	0.000164298	0.000299662	0.000146564	0.000173128	0.000755101	0.000232853	0.000379657	0.00142463	0.000790204	0.000710535	0.000143224	0.00251891	0.000460192	0.000229113	0.000245131	0.00262873	0.000521304	8.13428e-05	0.000236725	0.000334002	0.00031791	0.00113021	0.00012168	0.000146268
														5	0.000695903	0.00186488	0.000568879	4.30998e-05	0.00173229	0.000397837	0.00101778	0.00124739	0.000729408	0.00024746	0.00350192	0.000276237	0.00035468	0.000312603	0.000312483	0.000848217	0.000469853	0.000659124	0.00221487	0.000766348	0.000896223	0.000135731	0.00315801	0.000349422	0.000255537	0.000274563	0.00380145	0.000641196	0.000276623	0.000404307	0.000429772	0.000306121	0.00138937	0.00058434	0.00035805
														6	0.00145168	0.00300605	0.000592015	5.95293e-05	0.00545504	0.000710032	0.000641201	0.00138843	0.00172057	0.000255492	0.00718586	0.000355556	0.000994825	0.000401773	9.67852e-05	0.00116467	0.000665514	0.000806977	0.00324058	0.00107969	0.00133867	0.000220152	0.00189431	0.000789505	0.000532457	0.000930524	0.00899531	0.000852548	0.00032331	0.00018905	0.000537156	0.000475473	0.00155303	0.000562247	0.000466366
														7	0.000726084	0.00357169	0.000520421	8.62138e-05	0.00180931	0.000858089	0.000888235	0.00167653	0.00223341	0.000437089	0.00388724	0.000190321	0.000776906	0.000306766	5.08946e-05	0.00252389	0.000680226	0.00112656	0.00401404	0.000751061	0.000990528	0.000184411	0.00652018	0.00105246	0.000509936	0.000823453	0.00659699	0.0013409	0.000789532	0.000237013	0.000615111	0.000528267	0.00161459	0.000798678	0.000336663
														8	0.000654369	0.00213196	0.000701446	0.000113098	0.00142984	0.000693367	0.000777542	0.000972662	0.00118751	0.000819143	0.00217352	0.000136507	0.000225245	0.000246176	0.000122744	0.000807136	0.000745601	0.000130122	0.000976168	0.000670603	0.000478191	0.000120032	0.00311507	0.000206417	0.000405515	0.00047267	0.00344967	0.000378962	0.000121729	0.000197602	0.000287075	0.00039534	0.000897907	0.000467866	0.000181852
														9	0.000779884	0.00253699	0.000529143	6.95673e-05	0.00279965	0.000653753	0.00169505	0.00132865	0.00204191	0.000192059	0.00345074	0.000505439	0.000523379	8.51373e-05	0.000152198	0.00127547	0.0012402	0.000747117	0.00192256	0.000460328	0.000867903	0.000265192	0.00166594	0.000962241	0.000279199	0.000576937	0.00451658	0.00100254	0.000455541	0.000268584	0.000623199	0.00029193	0.00106835	0.000486308	0.00048985
														10	0.000503925	0.00238347	0.000568701	0.000327973	0.00171471	0.000501687	0.000599028	0.000469141	0.00218287	0.000175883	0.00502526	0.000588887	0.000657763	0.000576382	7.29986e-05	0.00243649	0.000671625	0.000583231	0.00447125	0.00092197	0.00156217	0.000363804	0.00454486	0.000779104	0.000627196	0.000702187	0.00255419	0.00186905	0.000331164	0.000628351	0.000727542	0.000623695	0.00103942	0.000350003	0.000584857
														11	0.000654668	0.0015568	0.000595352	7.05327e-05	0.00254234	0.000653886	0.000207029	0.000917469	0.000798003	0.000228533	0.00492423	0.000234202	0.000485445	0.000216726	0.000160087	0.00115634	0.000315953	0.000546192	0.00278771	0.000407981	0.00118583	0.000170628	0.00281243	0.000571054	0.000457031	0.000551969	0.00467841	0.000957146	0.000454908	0.000344063	0.000274515	0.000517834	0.00166611	0.000502178	0.000315672
														12	0.000745151	0.000989575	0.000356659	6.98273e-05	0.00288078	0.000162379	0.000947525	0.000748494	0.000457312	0.000257848	0.00523102	0.000252423	0.000445411	0.000228082	0.00028563	0.000707166	0.000795671	0.000325398	0.00215044	0.000786774	0.00135049	0.000135044	0.00223144	0.000608354	0.000291702	0.00030512	0.0093862	0.000410928	0.000411805	0.000355509	0.000207058	0.000299284	0.00129694	0.000365506	0.000470839
														13	0.000202793	0.00137378	0.000419483	8.91571e-05	0.00100806	0.000315181	0.000926057	0.00119536	0.00120327	0.00037474	0.00289795	0.000192806	0.000314006	0.000126395	0.000118368	0.00152644	0.00108267	0.000468319	0.00257851	0.000651812	0.000809391	7.5259e-05	0.00282535	0.000362087	2.58113e-05	0.000545428	0.00801982	0.000822208	0.000527758	0.000256729	0.000211889	0.000226734	0.000874012	0.000441196	0.000310762
														14	0.00026607	0.00213171	0.000367435	2.64272e-05	0.00142367	0.000544988	0.000543058	0.00107566	0.00118144	0.000557908	0.00283738	0.000353019	0.000521085	0.00012997	0.000145439	0.00163475	0.00051003	0.00035028	0.00336222	0.000310861	0.000783727	0.000246403	0.00386973	0.000395827	0.000265085	0.00019635	0.0035416	0.000866935	0.000143209	0.000278631	0.000373708	0.000593029	0.00123545	0.000273438	0.000376024
														15	0.000160077	0.00128385	0.000471475	3.13559e-05	0.00127982	0.000424077	0.000979555	0.00111247	0.000450489	0.00046154	0.00324859	0.000341149	0.000175538	0.000130157	4.83975e-05	0.00181064	0.0005961	0.000502597	0.00376569	0.000760009	0.000977631	0.000171957	0.00500073	0.000526022	0.000324864	0.000327904	0.00753084	0.000935448	0.000177675	0.00024204	0.000158092	0.000514663	0.00236172	0.000438418	0.000467714
														16	0.000561389	0.0020772	0.000657564	4.36564e-05	0.00295792	0.000321457	0.0004732	0.00101691	0.00086752	0.000507954	0.00556859	0.000251253	0.00056758	0.000462652	0.000119051	0.00125815	0.000262745	0.000657969	0.00330793	0.0015717	0.00110658	0.000102776	0.0033045	0.000740504	0.00028426	0.000776976	0.00582978	0.000532585	0.00026723	0.000343271	0.000851518	0.000448386	0.00149021	0.000496741	0.000664788
														17	0.000633285	0.00146304	0.000671757	9.0141e-05	0.00229822	0.000522315	0.000916673	0.000638459	0.00144074	0.00025261	0.00274365	0.000219388	0.000368406	0.000322721	0.000168039	0.00101904	0.000421583	0.00033358	0.00133225	0.000433081	0.000534736	0.000165422	0.00172138	0.00053112	0.00033053	0.000432815	0.00280344	0.000813194	0.000158264	0.000266108	0.000325305	0.000253675	0.000934624	0.000560336	0.000558964
														18	0.000786028	0.00169187	0.000313512	4.40529e-05	0.00246055	0.000536219	0.000877164	0.00103787	0.000884628	0.000215334	0.00495475	0.000150755	0.000266449	0.00036162	6.44789e-05	0.00101991	0.000305956	0.000503459	0.00260163	0.00104688	0.00079012	0.000118983	0.00275	0.000311449	0.000175238	0.000536415	0.00709096	0.000621265	0.000307308	0.000118237	0.000308883	0.000321179	0.000927717	0.000128243	0.000262052
														21	0.000400143	0.000709875	0.000438753	4.65555e-05	0.00114397	0.000239457	0.000588676	0.000554436	0.000573028	0.00035745	0.00211272	0.000353821	0.000383105	0.000277613	9.74695e-05	0.000842652	0.000460823	0.000615285	0.00199718	0.000461754	0.000666342	0.000140249	0.00240945	0.000369206	0.000228516	0.000242847	0.00485686	0.00157759	0.00033497	0.000629267	0.000115572	0.000365639	0.00122776	0.000456246	0.00164376
														22	0.000602798	0.000516997	0.0002769	0.000152863	0.00148109	0.000228392	0.000979765	0.000609823	0.000439979	0.000177826	0.00261136	0.000210171	0.000233842	0.000177408	0.000221224	0.000718701	0.0002634	0.000599378	0.000780732	0.000806161	0.000803153	0.000126215	0.00103394	0.00027721	0.000369555	0.000282834	0.00352845	0.00210298	0.000283726	0.000883017	0.000411208	0.000240221	0.00263581	0.000261369	0.000658986
														23	0.000510828	0.000952649	0.000399565	7.91437e-05	0.00241254	0.000251987	9.86398e-05	0.00028018	0.000827256	8.85835e-05	0.0041889	0.000474777	0.000559576	0.000301157	5.21154e-05	0.000398649	0.000105571	0.000327065	0.00133241	0.000900816	0.000807456	4.91179e-05	0.000923861	0.000562324	6.57109e-05	0.000823165	0.00737388	0.000116943	0.00024591	0.000186542	0.000568689	0.000481798	0.00171852	0.000734357	0.000569034
														CV	H5N2	H6N2	H3N3E1	H5N3	H3N4F1	H4N4	H4N3L1	H7N2	H4N3E1	H6N3	H4N4F1	H5N4	H3N5F1	H4N5	H5N3L1	H8N2	H4N3F1E1	H5N3E1	H5N4F1	H4N4E1	H4N5F1	H5N5	H9N2	H5N4L1	H6N3E1	H4N4F1E1	H5N4E1	H5N5F1	H4N5E1	H10N2	H5N4F1L1	H6N4L1	H5N4F1E1	H4N5F1E1	H5N5E1
														total	0.518443	0.318733	0.332823	0.655527	0.279891	0.271504	0.786606	0.324098	0.289699	0.717591	0.213373	0.226614	0.219522	0.238882	0.4499	0.323934	0.517699	0.216919	0.204358	0.198489	0.162905	0.341916	0.335227	0.181205	0.171113	0.13874	0.0916072	0.231912	0.433257	0.313027	0.109716	0.279493	0.103496	0.192161	0.243837
														1	0.462566	0.360729	0.553477	0.381766	0.257739	0.182555	0.74707	0.369347	0.323081	0.439091	0.239577	0.282037	0.269355	0.174695	0.311093	0.456594	0.390569	0.193244	0.251102	0.186763	0.227919	0.274848	0.453018	0.0924276	0.165658	0.0959346	0.121114	0.244824	0.270006	0.181382	0.0969699	0.112346	0.107505	0.135241	0.157538
														2	0.703946	0.414592	0.437833	0.470028	0.318885	0.320055	0.736437	0.364847	0.329958	1.08902	0.214353	0.232283	0.280644	0.222563	0.359626	0.378016	0.654559	0.202953	0.188441	0.238654	0.117943	0.251078	0.303609	0.159363	0.152028	0.156216	0.0920434	0.148185	0.170464	0.166709	0.131024	0.257852	0.0707768	0.216666	0.169756
														3	0.347759	0.117256	0.175692	0.477977	0.0903692	0.151935	0.502235	0.256689	0.126935	0.278692	0.117276	0.202115	0.12744	0.142889	0.471875	0.159016	0.590183	0.0800311	0.0663263	0.0841866	0.09024	0.381098	0.184005	0.14506	0.261673	0.0872982	0.0803357	0.066409	0.419519	0.405095	0.109415	0.298434	0.0364362	0.235842	0.0980372
														4	0.230472	0.127367	0.275766	0.493736	0.153282	0.158977	0.422458	0.27923	0.11871	0.660329	0.075829	0.0916668	0.0960823	0.109448	0.491547	0.162801	0.32747	0.120581	0.0975149	0.16071	0.096749	0.264646	0.212241	0.118847	0.0882182	0.0601653	0.0294192	0.127848	0.0694187	0.162659	0.0640036	0.189148	0.056833	0.049613	0.0474045
														5	0.394072	0.328806	0.377631	0.278546	0.153	0.196276	0.715539	0.318897	0.173323	0.469679	0.144614	0.143875	0.103979	0.227794	0.702303	0.180342	0.294324	0.184235	0.150915	0.182586	0.12354	0.21497	0.274885	0.0981728	0.0919973	0.0599064	0.043008	0.16038	0.322426	0.191594	0.0814624	0.147809	0.0700833	0.242759	0.107347
														6	0.565291	0.418603	0.313509	0.434325	0.396786	0.334149	0.57086	0.419204	0.294331	0.646273	0.277895	0.228537	0.272644	0.259327	0.226328	0.300472	0.403781	0.228419	0.238262	0.216214	0.176678	0.3882	0.248451	0.229864	0.202259	0.196372	0.105327	0.203112	0.366175	0.177616	0.102108	0.200709	0.0854497	0.181971	0.139537
														7	0.454543	0.491171	0.325458	0.438457	0.194396	0.407663	0.838133	0.356897	0.465021	0.477465	0.175264	0.112035	0.277487	0.248686	0.191063	0.39167	0.498875	0.319043	0.252655	0.160985	0.148491	0.279403	0.418009	0.331103	0.187849	0.188933	0.072985	0.280201	0.705065	0.157387	0.124479	0.506726	0.0856627	0.33639	0.104878
														8	0.299519	0.337685	0.396741	0.666703	0.118619	0.412169	0.885712	0.280966	0.304491	0.901601	0.0842807	0.0702037	0.0694335	0.157404	0.273564	0.153205	0.674467	0.0425529	0.0617123	0.136733	0.0651337	0.207378	0.240295	0.0537973	0.154952	0.108401	0.0377412	0.103209	0.0941247	0.130901	0.0573469	0.255737	0.0447378	0.210291	0.0554862
														9	0.566578	0.375253	0.303822	0.469092	0.281879	0.283472	0.914703	0.371694	0.373473	0.484642	0.14722	0.318575	0.18397	0.0616523	0.359348	0.263162	0.571163	0.226903	0.119176	0.111454	0.122636	0.384817	0.165996	0.344402	0.105045	0.120282	0.0594495	0.208129	0.457544	0.197367	0.138371	0.145976	0.0523704	0.162471	0.128183
														10	0.515769	0.376735	0.313504	0.925315	0.222032	0.215882	0.365845	0.114022	0.367393	0.437095	0.23846	0.372901	0.265097	0.484966	0.210257	0.368464	0.378027	0.199772	0.278825	0.245807	0.218558	0.672155	0.319152	0.27398	0.212684	0.154309	0.0335809	0.35429	0.32737	0.410891	0.165401	0.355025	0.0515086	0.106419	0.157862
														11	0.463173	0.234914	0.368519	0.486768	0.294864	0.322632	0.338265	0.239106	0.151825	0.315664	0.22445	0.147987	0.220945	0.14024	0.443669	0.231287	0.298355	0.209243	0.176763	0.0923421	0.184209	0.288287	0.227757	0.174608	0.176295	0.123295	0.056404	0.190747	0.386152	0.272606	0.0572752	0.392004	0.0843949	0.201724	0.089897
														12	0.57571	0.170804	0.230369	0.412174	0.330686	0.0883686	0.745299	0.239032	0.0923565	0.619332	0.261401	0.190946	0.175065	0.14048	0.799053	0.176242	0.541474	0.136753	0.167206	0.18807	0.226812	0.33859	0.246537	0.193489	0.136508	0.0736716	0.119339	0.0973394	0.405477	0.308217	0.0447082	0.182868	0.0703997	0.124337	0.134539
														13	0.188859	0.207584	0.227194	0.451594	0.102436	0.143099	0.473638	0.315921	0.1901	0.780245	0.124823	0.135104	0.111958	0.0907055	0.324497	0.338893	0.493034	0.129395	0.159203	0.150505	0.117046	0.11075	0.280486	0.124664	0.00976891	0.112233	0.0969165	0.1709	0.615602	0.191743	0.0429047	0.109883	0.0441877	0.141506	0.0880418
														14	0.19958	0.31709	0.291987	0.219641	0.12132	0.268203	0.827818	0.267063	0.235089	0.684536	0.101716	0.2149	0.158686	0.0865303	0.360673	0.352477	0.38336	0.102658	0.187036	0.0655232	0.100738	0.372265	0.344931	0.125579	0.0963335	0.0407417	0.0411677	0.169689	0.112133	0.210344	0.0790216	0.382901	0.0585108	0.100207	0.0928329
														15	0.132803	0.211827	0.300388	0.208845	0.120892	0.203679	0.758111	0.325097	0.0867258	0.723794	0.137223	0.236153	0.0605957	0.0970985	0.133621	0.451228	0.394067	0.154179	0.246714	0.179016	0.139202	0.294399	0.546524	0.171214	0.130074	0.073816	0.0937622	0.207745	0.1626	0.177735	0.0321159	0.303543	0.122804	0.151093	0.136219
														16	0.470007	0.340978	0.364542	0.486626	0.281339	0.187074	0.658203	0.293534	0.174112	0.705125	0.232842	0.151202	0.195822	0.357591	0.388143	0.27771	0.283193	0.232025	0.213039	0.380723	0.166636	0.222492	0.292792	0.231573	0.121808	0.188611	0.070658	0.118413	0.237086	0.276498	0.174995	0.351027	0.074373	0.216615	0.186891
														17	0.525605	0.270817	0.381129	0.731403	0.242887	0.261741	0.523669	0.220297	0.261836	0.482077	0.126344	0.155906	0.128371	0.212994	0.376854	0.240991	0.251588	0.115112	0.091807	0.102515	0.0814794	0.293124	0.196562	0.175508	0.12169	0.0922679	0.0356845	0.187867	0.184304	0.174448	0.0659503	0.1223	0.04749	0.193117	0.149701
														18	0.650352	0.336564	0.198234	0.411103	0.286294	0.300872	0.553171	0.362756	0.182669	0.647442	0.256987	0.108136	0.0993325	0.281483	0.227421	0.250171	0.188195	0.184426	0.204686	0.309225	0.133621	0.290472	0.284714	0.100283	0.0741297	0.128301	0.0910556	0.149325	0.413344	0.10016	0.0676609	0.167204	0.0518496	0.0451789	0.0814802
														21	0.214241	0.131966	0.247798	0.203498	0.110002	0.147956	0.66712	0.176954	0.13433	0.740495	0.0959219	0.197755	0.132344	0.205984	0.311112	0.213601	0.377289	0.190156	0.146801	0.111847	0.106073	0.355254	0.265408	0.11464	0.0991175	0.0550545	0.0590621	0.310699	0.374044	0.404832	0.0238974	0.203904	0.0597095	0.174483	0.34013
														22	0.301683	0.0939529	0.151191	0.624102	0.140677	0.146128	0.956694	0.204393	0.114111	0.425519	0.114064	0.114439	0.0749167	0.125257	0.592147	0.151839	0.28095	0.185748	0.0557208	0.189079	0.120999	0.20844	0.100204	0.0806404	0.160929	0.0666537	0.0418662	0.405113	0.277605	0.504967	0.0864599	0.129813	0.122236	0.100666	0.166524
														23	1.04283	0.338061	0.437612	0.742483	0.369255	0.245	0.165164	0.175844	0.290994	0.314282	0.279727	0.390474	0.260056	0.308572	0.372759	0.165909	0.10852	0.138589	0.141389	0.290775	0.155749	0.0829373	0.152949	0.21937	0.0382418	0.257888	0.106126	0.0370177	0.307718	0.229915	0.148334	0.323143	0.102613	0.288516	0.214093
[truncated: 135 more columns]

## Sheet: S4 - Pregnancy association
Table S4. Statistical analysis of the within-individual associations between glycosylation and pregnancy.
Mixed linear regression analysis was performed between glycosylation (dependent, continuous, scaled and centered) and pregnancy (independent, binary), with all models adjusted for intraindividual differences by modelling a random intercept per individual.
Comparison was made between the 1st and 3rd trimester of pregnancy (the effect of pregnancy), between the 3rd trimester of pregnancy and 6 weeks postpartum (rapid recovery after delivery), and between the 3rd trimester of pregnancy and 26+ weeks postpartum (slow recovery after delivery).
Respective use was made of the following general model in R: glycosylation ~ timepoint + (1 | individual)
Results are considered significant when p-values are at or below the study-wide 5% FDR threshold of 3.03∙10-2, and have been made bold and green to exemplify.
A red colour of the beta (effect size) indicates a positive association of glycosylation with proceeding from a time point 0 (e.g. 1st trim or 3rd trim) to a time point 1 (e.g. 3rd trim or 6 wks pp), whereas blue colours indicate a negative association.
Multiple testing correction
Study-wide Bonferroni (0.05)			5e-05
Study-wide FDR (0.05)			0.0302505
Association with pregnancy (individual)
		1st trim - 3rd trim				3rd trim - 6 wks pp				3rd trim - 26 wks pp
#	trait	B	se	p		B	se	p		B	se	p
1	H5N2	0.035293	0.0558691	0.52824		0.149461	0.0456567	0.00126429		-0.054914	0.066389	0.4083
2	H6N2	0.159797	0.0709976	0.0251379		-0.0726645	0.0652728	0.266774		-0.199107	0.0716573	0.00582602
3	H3N3E1	-0.0488091	0.0734058	0.506315		-0.137298	0.0649676	0.0352555		-0.0808444	0.0736427	0.272641
4	H5N3	-0.184238	0.0767399	0.0167202		0.485638	0.0739584	2.74343e-10		0.235723	0.079087	0.00314532
5	H3N4F1	-0.627897	0.0519134	3.33607e-26		0.762787	0.043368	2.10702e-45		0.890247	0.0516809	5.88149e-45
6	H4N4	-0.392653	0.059877	2.7997e-10		0.527771	0.0544635	5.26313e-19		0.567871	0.0650066	3.41352e-16
7	H4N3L1	0.281521	0.076702	0.000298313		-0.406286	0.0652568	1.82407e-09		-0.322861	0.0715043	9.6274e-06
8	H7N2	0.485616	0.0725735	1.02766e-10		-0.275966	0.0773714	0.000433837		-0.390955	0.0743025	3.03125e-07
9	H4N3E1	-0.463678	0.0735624	1.04369e-09		0.500472	0.067499	1.51143e-12		0.554039	0.0711016	1.22234e-13
10	H6N3	-0.0619139	0.0808668	0.444085		0.30669	0.079131	0.000131275		0.156882	0.0774313	0.0437109
11	H4N4F1	-0.785312	0.0514686	4.851e-38		0.969178	0.0468898	2.36732e-56		1.083	0.0583241	5.28215e-50
12	H5N4	-0.209497	0.0531483	0.000103977		0.236712	0.0497382	3.38735e-06		0.139333	0.0561485	0.0135597
13	H3N5F1	-0.646708	0.0547979	6.14214e-26		0.91352	0.0474373	4.04257e-52		1.10777	0.0530882	4.43404e-57
14	H4N5	0.270322	0.0655814	5.14288e-05		-0.0644681	0.0630023	0.306918		-0.00556513	0.065625	0.93242
15	H5N3L1	0.553631	0.0787938	1.46862e-11		-0.71706	0.0752902	1.18299e-18		-0.71308	0.0771982	7.19416e-18
16	H8N2	0.307521	0.0680492	8.56502e-06		-0.166243	0.0817724	0.0436027		-0.261654	0.0805308	0.00128856
17	H4N3F1E1	-0.45702	0.0676336	7.16085e-11		0.356839	0.0633077	4.36852e-08		0.415487	0.0700897	8.95419e-09
18	H5N3E1	-0.351504	0.060162	1.27837e-08		0.907964	0.0612603	1.60354e-36		0.684163	0.07286	2.87882e-18
19	H5N4F1	-0.252712	0.0546428	6.14654e-06		0.191266	0.0561664	0.00076808		0.186591	0.0647769	0.00422984
20	H4N4E1	-0.728102	0.0581468	9.60486e-29		0.747054	0.0604985	2.43036e-28		0.645834	0.0608869	3.05447e-22
21	H4N5F1	-0.480459	0.0518946	1.01736e-17		0.962078	0.0448628	1.85437e-58		0.996441	0.0559142	2.51375e-46
22	H5N5	-0.167335	0.0689247	0.015569		0.484711	0.0660655	2.79841e-12		0.368067	0.072131	6.5614e-07
23	H9N2	0.416423	0.0670862	1.60055e-09		-0.0418741	0.0808971	0.605248		-0.278441	0.0836034	0.00097987
24	H5N4L1	0.352763	0.0613555	2.73215e-08		-0.20557	0.052937	0.000123978		-0.276288	0.0675456	5.42804e-05
25	H6N3E1	0.103394	0.061472	0.0941707		0.107289	0.0658253	0.104196		-0.192	0.0698845	0.00636983
26	H4N4F1E1	-0.798653	0.0530586	1.98915e-37		0.999459	0.0501896	6.92985e-55		0.979204	0.056794	1.18119e-45
27	H5N4E1	-0.746707	0.057499	9.7099e-30		1.16124	0.0541159	5.91248e-61		0.836941	0.0563201	1.03817e-36
28	H5N5F1	-0.283665	0.0627607	9.82735e-06		0.692673	0.0603992	8.99686e-25		0.478921	0.0678517	1.41266e-11
29	H4N5E1	-0.19445	0.0690286	0.00504302		0.533569	0.0555804	6.54337e-19		0.391452	0.0678147	2.05688e-08
30	H10N2	0.38395	0.0694011	8.66843e-08		0.0210567	0.0708562	0.766404		-0.201538	0.073138	0.00609882
31	H5N4F1L1	-0.888649	0.0556056	1.10553e-40		1.15071	0.0528437	9.92786e-62		0.960121	0.0572607	3.01252e-44
32	H6N4L1	-0.50656	0.0629146	1.81621e-14		0.612674	0.0603719	2.6425e-20		0.552699	0.0660919	2.92717e-15
33	H5N4F1E1	-0.365663	0.0484447	7.10596e-13		0.293952	0.0490711	7.43467e-09		0.0848557	0.0577549	0.142374
34	H4N5F1E1	-0.0206614	0.0548144	0.706244		0.392254	0.0526626	1.73461e-12		0.394046	0.0556104	1.33435e-11
35	H5N5E1	-0.323619	0.0552615	1.36817e-08		0.305659	0.0494594	2.56135e-09		0.366519	0.0570051	6.13558e-10
36	H5N4L2	0.951013	0.0558816	9.64938e-44		-1.2363	0.0506984	6.25979e-71		-1.06263	0.058928	8.57777e-48
37	H5N5E1Ac1	-0.452404	0.07441	3.22496e-09		0.171998	0.0641762	0.00784543		0.393307	0.0716001	1.01265e-07
38	H5N4L1E1	0.762274	0.0528591	7.36916e-35		-1.09205	0.0491912	3.01961e-63		-0.633311	0.0631025	2.25274e-20
39	H4N5F2L1	0.0410357	0.0750841	0.584809		-0.176993	0.0727569	0.0154139		0.0115012	0.0778933	0.882628
40	H5N4F2E1	-0.0925231	0.0645934	0.15289		0.472173	0.0615803	3.89688e-13		0.337275	0.0616631	1.02858e-07
41	H5N4E2	-0.557353	0.0564873	8.7572e-20		-0.533761	0.0638255	3.22522e-15		0.142658	0.0638213	0.0261255
42	H5N5F1E1	-0.436662	0.0430297	1.15688e-20		0.864549	0.0368908	5.15805e-65		0.808401	0.0449847	9.20941e-48
43	H6N5E1	-0.305253	0.0606848	9.79898e-07		1.18424	0.056307	8.25862e-61		0.632839	0.0731917	4.47461e-16
44	H5N4F1L2	1.03946	0.0573255	1.06133e-48		-1.06891	0.0543256	4.51994e-54		-1.05943	0.060053	9.85642e-47
45	H4N6F1E1	0.29696	0.0716739	4.97528e-05		-0.4888	0.0605959	3.10583e-14		-0.302018	0.0664662	8.93337e-06
46	H5N4F1L1E1	0.396527	0.0433888	5.03408e-17		-0.374687	0.046379	2.99809e-14		-0.277756	0.0496894	6.79379e-08
47	H4N7E1	-0.0244203	0.0745081	0.743194		-0.0475956	0.0730401	0.514764		0.0137324	0.06959	0.843576
48	H5N4F1E2	0.377594	0.0410146	1.64491e-17		-0.278155	0.0417625	1.59173e-10		-0.464316	0.0506726	2.11619e-17
49	H5N5F2E1	-0.274854	0.0592252	4.80534e-06		0.84286	0.0588839	7.15883e-35		0.546024	0.0638803	9.50574e-16
50	H6N5F1E1	-0.454455	0.0634693	9.39476e-12		0.89495	0.0679863	1.94526e-31		0.627593	0.0760988	5.66869e-15
51	H5N5E2	-0.270171	0.0702356	0.000143745		0.832505	0.0621127	2.79561e-31		0.518367	0.068373	6.20861e-13
52	H5N4F2L1E1	-0.110093	0.0422879	0.00971594		0.548954	0.0384537	4.61123e-34		0.308858	0.0458702	9.6941e-11
53	H6N5L2	0.522829	0.0633382	6.51557e-15		0.310689	0.0660947	3.82052e-06		-0.209324	0.070169	0.00307511
54	H5N5F1L1E1	-0.0326696	0.0726693	0.653614		0.802896	0.0625117	4.06992e-30		0.493263	0.0686362	6.32647e-12
55	H6N5L1E1	0.229987	0.0599214	0.000146961		0.999651	0.0599681	7.0268e-44		0.261288	0.0712053	0.000301941
56	H5N5F1E2	-0.341229	0.0382688	1.12608e-16		0.888836	0.0339961	2.46025e-74		0.697181	0.043908	3.68668e-40
57	H6N5E2	-0.347527	0.051954	1.61182e-10		1.22738	0.0512487	3.63695e-69		0.565084	0.0656909	7.18281e-16
58	H7N6E1	0.279716	0.0720528	0.000123946		0.689866	0.0695031	3.55317e-20		-0.0222332	0.0837889	0.790749
59	H6N5F1L2	0.444664	0.0736218	4.45376e-09		0.437569	0.0706891	2.18355e-09		-0.241731	0.0794596	0.00256588
60	H6N5F1L1E1	0.00685687	0.0593148	0.907994		0.719304	0.0566495	4.03888e-29		0.213547	0.0673075	0.00167803
61	H6N5F1E2	-0.08925	0.0539001	0.0991999		0.719136	0.0532263	2.77354e-32		0.263909	0.0629066	3.54771e-05
62	H6N5L3	1.32745	0.0555576	2.79378e-71		-1.28615	0.0592209	1.49381e-65		-1.36536	0.0589549	6.38211e-75
63	H6N5L2E1	1.05738	0.0552889	1.41835e-51		-0.932803	0.0528744	1.13415e-46		-0.873916	0.0613669	6.1636e-35
64	H6N5L1E2	0.795594	0.0519536	2.69549e-38		-0.524231	0.0530723	8.34644e-20		-0.856263	0.06097	3.06079e-34
65	H6N5E3	0.194535	0.0562742	0.000619769		0.593954	0.0582246	5.23169e-21		-0.207694	0.0651401	0.00159353
66	H6N5F1L3	1.51896	0.0543791	1.81675e-97		-1.53441	0.0537827	1.80838e-103		-1.59622	0.0518353	3.74585e-118
67	H6N5F1L2E1	0.716437	0.0526025	3.55892e-31		-0.346422	0.0528077	3.75853e-10		-0.570333	0.0611639	6.50062e-18
68	H6N5F1L1E2	0.523415	0.0510196	8.17729e-21		-0.0929118	0.0537261	0.085257		-0.484293	0.0587434	1.04044e-14
69	H6N5F1E3	0.54466	0.053685	1.16334e-20		0.288755	0.05394	1.81847e-07		-0.491323	0.0603189	1.65706e-14
70	H6N5F2L2E1	0.309219	0.0569823	1.56057e-07		-0.157327	0.0589632	0.00809003		-0.256654	0.0694268	0.000279018
71	H6N5F2L1E2	0.604299	0.0580978	2.53433e-21		-0.156456	0.0494287	0.0017532		-0.544213	0.0596484	2.75944e-17
72	H7N6L2E1	0.52818	0.0576445	1.4708e-17		0.106152	0.0651469	0.103839		-0.337763	0.0698003	2.12369e-06
73	H7N6L1E2	0.293219	0.0601394	1.85404e-06		0.336837	0.0708374	2.95359e-06		-0.122446	0.0763678	0.109758
74	H7N6L3E1	0.805014	0.0591773	7.01664e-32		-0.770217	0.0582085	1.47334e-30		-0.788662	0.0599986	9.87989e-31
75	H7N6L2E2	0.549604	0.0587563	5.10605e-18		-0.395269	0.0648388	4.30668e-09		-0.549069	0.0695351	7.38814e-14
76	H7N6L1E3	0.205304	0.0685748	0.00300608		-0.00595696	0.0707895	0.932987		-0.21949	0.0755038	0.00394302
77	H7N6F1L3E1	0.492038	0.0593294	8.71423e-15		-0.284199	0.0620247	7.86865e-06		-0.387927	0.069679	6.80265e-08
78	H7N6F1L2E2	0.214639	0.0630335	0.000766908		-0.00359766	0.066771	0.957042		-0.161939	0.0719348	0.025237
79	TM	0.342257	0.073007	4.75826e-06		-0.0631266	0.0846255	0.457231		-0.28582	0.0833082	0.000695775
80	THy	-0.279228	0.0679362	5.1165e-05		0.675534	0.0671383	3.23669e-20		0.430341	0.0742516	1.87251e-08
81	TC	-0.250366	0.0731724	0.000742161		-0.100569	0.0836068	0.229415		0.16528	0.0824823	0.0460293
82	MHy	0.481278	0.0655275	1.56885e-12		-0.495431	0.0747028	2.69912e-10		-0.493419	0.079529	2.00741e-09
83	MM	0.228662	0.0589102	0.000123858		-0.00462315	0.0592939	0.937877		-0.0615195	0.0771779	0.425588
84	CA1	-0.255653	0.0753784	0.000765707		0.212094	0.0697953	0.00257752		0.278505	0.072815	0.00015116
85	CA2	-1.05204	0.058756	1.31394e-45		0.22085	0.0720505	0.00243572		0.944602	0.072349	2.57338e-30
86	CA3	1.07776	0.0568063	2.43115e-49		-0.230984	0.0706637	0.0012434		-0.983813	0.0712392	3.98625e-33
87	CA4	0.699731	0.0621535	3.39653e-23		-0.228437	0.0742316	0.0023359		-0.561467	0.075272	1.78144e-12
88	CF	-0.21891	0.055164	8.8545e-05		0.777886	0.0486422	2.19682e-39		0.564162	0.0664597	1.15412e-15
89	CFa	0.154877	0.0625986	0.015066		0.514373	0.0545259	4.4163e-18		0.155572	0.0696649	0.0259228
90	CG	0.643315	0.0585567	6.99392e-22		-0.786638	0.0470601	1.4959e-41		-0.927944	0.0571149	1.77156e-40
91	CS	0.648783	0.0607408	1.17965e-21		-0.840542	0.0523581	3.11569e-39		-0.923307	0.0653795	3.08227e-33
92	TA2FS0	-0.67805	0.0565397	3.0289e-26		0.873258	0.0481894	2.63455e-47		0.952873	0.0605387	4.22597e-39
93	A1F	-0.466059	0.0715995	3.27884e-10		0.365198	0.0715272	6.55916e-07		0.388206	0.0762891	6.39195e-07
94	A2F	-0.236961	0.0531246	1.23172e-05		0.834211	0.0475043	7.46953e-45		0.593224	0.0602468	1.55933e-19
95	A3F	0.110737	0.0468662	0.0193532		0.000238845	0.0473494	0.995975		-0.0644468	0.0579532	0.267839
96	A4F	-0.0631263	0.0460271	0.170855		-0.0332975	0.0511923	0.51556		0.0842008	0.0560672	0.134043
97	A2Fa	-0.0609368	0.0641681	0.342972		0.804709	0.0560463	4.00756e-34		0.423533	0.0635609	1.31544e-10
98	A3Fa	0.206265	0.0544955	0.000206419		-0.0906919	0.0516701	0.0803069		-0.150846	0.0603661	0.0132367
99	A2S0F	-0.590468	0.047988	4.70936e-27		0.672032	0.0413978	1.02695e-40		0.797103	0.0476934	1.33798e-42
100	A2L0F	-0.199878	0.0513246	0.000123571		0.762078	0.0459542	4.0498e-42		0.574329	0.0563774	1.12828e-20
101	A3L0F	0.0894203	0.0564807	0.114085		-0.174707	0.056156	0.00205866		0.0134391	0.0620072	0.828425
102	A2E0F	-0.922907	0.0522863	4.25219e-45		1.0927	0.0421922	5.62219e-73		1.06862	0.0543218	5.68259e-53
103	A3E0F	0.37971	0.0670866	3.62803e-08		-0.520221	0.0686596	5.04788e-13		-0.478368	0.0753077	9.70334e-10
104	A2SF	0.127919	0.0454835	0.00534572		0.601271	0.0434658	2.37443e-32		0.140792	0.054534	0.010219
105	A2LF	-0.218641	0.0537896	6.20509e-05		0.759986	0.0453016	1.83095e-43		0.409968	0.0655225	1.2616e-09
106	A3LF	0.0459686	0.0476644	0.336314		0.0994311	0.0469291	0.0347514		0.00498441	0.0593248	0.933084
107	A4LF	-0.0771344	0.0458373	0.0931831		0.0496116	0.0499343	0.320956		0.11299	0.0561897	0.0452252
108	A1EF	-0.288693	0.0720019	7.51481e-05		0.181272	0.0677111	0.00787926		0.214063	0.0748875	0.00452021
109	A2EF	0.0659029	0.0443456	0.13836		0.628263	0.0425208	1.27846e-35		0.191257	0.0529219	0.000352402
110	A3EF	0.023565	0.0455894	0.605702		0.103585	0.0462731	0.0259127		0.0273183	0.0559982	0.625772
111	A2B	-0.405167	0.0463857	3.44795e-16		1.15029	0.0377174	1.38125e-85		0.961069	0.0473942	2.82581e-54
112	A2F0B	-0.203759	0.052712	0.000134102		0.632723	0.0501456	1.09016e-28		0.463539	0.0581635	5.38574e-14
113	A2FB	-0.356317	0.042375	2.92433e-15		1.00821	0.0315545	4.18343e-90		0.894122	0.0422564	3.59153e-57
114	A2S0B	0.507276	0.0438443	1.13333e-24		0.061748	0.037739	0.102504		-0.0962345	0.0527623	0.0690008
115	A2SB	-0.366064	0.0430523	1.72887e-15		1.07154	0.0371571	8.25926e-81		0.847234	0.04678	1.32496e-47
116	A2F0S0B	0.491068	0.0590989	7.8923e-15		-0.39874	0.0614643	4.80676e-10		-0.301933	0.0616054	1.66361e-06
117	A2F0SB	-0.284526	0.0543745	3.1285e-07		0.631027	0.0509482	7.07581e-28		0.471046	0.0572145	9.78473e-15
118	A2FS0B	0.388881	0.0421947	1.89369e-17		0.221651	0.036059	2.75022e-09		0.0371836	0.0505115	0.461963
119	A2FSB	-0.562472	0.0378728	1.05978e-35		1.11487	0.0311922	1.05196e-99		1.06048	0.0383616	6.48147e-78
120	A2G	0.678391	0.055393	2.39666e-26		-0.963084	0.0452744	4.05573e-57		-1.05723	0.054853	3.18272e-50
121	A2F0G	0.378733	0.0613082	2.24661e-09		-0.742999	0.0547939	3.67553e-32		-0.574157	0.0633069	2.69564e-17
122	A2FG	0.745491	0.0479392	1.08582e-36		-0.869833	0.0406631	3.51315e-57		-1.09793	0.0476779	1.60367e-62
123	A2S0G	0.586787	0.0430073	1.17185e-31		-0.800394	0.0426873	2.7965e-49		-0.997685	0.0469901	4.22735e-58
124	A2F0S0G	-0.122137	0.0682434	0.0743769		0.0594912	0.068428	0.385293		-0.177965	0.0682906	0.00959278
125	A2FS0G	0.588883	0.0432055	6.71469e-32		-0.814034	0.0424932	6.98175e-51		-1.00249	0.0470059	1.60756e-58
126	A2S	0.636541	0.0611082	3.38755e-21		-1.0642	0.0532211	6.02763e-54		-0.927131	0.0626009	7.30535e-36
127	A2F0S	0.520097	0.0603247	7.67758e-16		-1.15361	0.0550217	6.95833e-60		-0.747739	0.0613387	2.16868e-27
128	A4F0S	0.235925	0.0483584	1.87465e-06		-0.619064	0.0490456	1.88104e-28		-0.377738	0.0593921	9.29945e-10
129	A2FS	0.768916	0.0558229	2.17626e-31		-0.789414	0.0482969	2.05536e-40		-0.95147	0.055923	6.14348e-43
130	A2L	1.12923	0.0498738	9.33595e-63		-1.22652	0.0465091	1.15862e-75		-0.98473	0.0584574	9.69426e-43
131	A2F0L	0.992188	0.0507037	6.77639e-53		-1.08412	0.0477174	1.11477e-64		-0.780713	0.0594011	8.96026e-31
132	A4F0L	0.513642	0.0517879	7.81971e-20		-0.8783	0.0480685	6.11346e-48		-0.578663	0.0614725	2.37375e-18
133	A2FL	0.845965	0.0535493	1.05238e-38		-0.989295	0.0448443	4.92672e-60		-1.00747	0.0537283	1.25851e-48
134	A4FL	-0.0217676	0.0461825	0.637439		-0.0771919	0.0506173	0.12807		0.051201	0.0557032	0.35843
135	A2E	0.160928	0.061713	0.00975021		-0.707544	0.0570084	8.60986e-28		-0.590466	0.0617072	1.09864e-18
136	A2F0E	-0.472188	0.0583963	2.01228e-14		-0.101023	0.058687	0.0860374		0.189137	0.0606119	0.00197352
137	A4F0E	-0.417228	0.0447934	7.14609e-18		0.296083	0.0505445	1.40566e-08		0.273235	0.0548574	1.09246e-06
138	A2FE	0.594326	0.0540524	1.7097e-22		-0.551059	0.048974	1.4414e-23		-0.774294	0.0567099	9.38608e-32
139	A4FE	-0.130281	0.0469512	0.00585007		0.0403529	0.052774	0.444779		0.136361	0.0575319	0.0184188
140	A2GS	0.52297	0.0611492	1.20105e-15		-0.981836	0.0579588	7.87678e-44		-0.725265	0.0654674	1.71977e-23
141	A3GS	1.00992	0.0598603	4.1397e-43		-1.4204	0.0527198	1.38137e-84		-1.18468	0.0643148	7.00319e-52
142	A4GS	0.392516	0.0619433	1.32583e-09		-1.14374	0.0545454	1.14095e-57		-0.639747	0.0658321	3.15589e-19
143	A2F0GS	0.52273	0.060368	6.28437e-16		-1.16841	0.055319	1.37963e-60		-0.746915	0.0613361	2.42086e-27
144	A3F0GS	0.813866	0.0607586	1.50125e-31		-1.318	0.0518311	7.08942e-76		-1.0643	0.0648932	5.40554e-43
145	A4F0GS	0.409999	0.0616648	2.20068e-10		-1.14162	0.0534186	4.67745e-59		-0.654649	0.0661819	9.35521e-20
146	A2FGS	0.631036	0.0576774	1.60033e-22		-0.581239	0.0537661	3.00929e-22		-0.670322	0.0602752	2.12151e-23
147	A3FGS	1.00571	0.0545299	1.42599e-47		-1.08774	0.0524132	4.02453e-56		-1.04941	0.0567839	1.54074e-48
148	A1GL	0.589136	0.0728575	2.57665e-14		-0.701162	0.0630603	4.13042e-24		-0.63935	0.0695834	1.50323e-17
149	A2GL	1.10607	0.0493444	4.46874e-62		-1.18854	0.0467825	9.95328e-73		-0.926489	0.0587082	3.9489e-39
150	A3GL	1.16131	0.0473009	2.33949e-68		-1.42248	0.0422681	2.06661e-98		-1.10445	0.0570089	1.1482e-52
151	A4GL	0.672092	0.0534939	3.50335e-28		-1.12681	0.0483179	2.9247e-65		-0.700375	0.0605188	2.3757e-25
152	A1F0GL	0.523516	0.0725946	6.88035e-12		-0.651598	0.06245	8.04741e-22		-0.587176	0.0695978	2.55695e-15
153	A2F0GL	0.989676	0.0507002	9.98971e-53		-1.07967	0.0477263	2.46303e-64		-0.777282	0.0593914	1.39708e-30
154	A3F0GL	0.909448	0.0507355	1.05652e-46		-1.21086	0.0445045	4.65255e-77		-0.869886	0.0610596	1.31465e-34
155	A4F0GL	0.665955	0.0546206	5.26299e-27		-1.12087	0.0477623	1.0898e-65		-0.707833	0.061424	3.50903e-25
156	A2FGL	0.778037	0.0541545	4.51669e-34		-0.915207	0.0457544	2.11261e-53		-0.85535	0.0556625	2.59063e-37
157	A3FGL	1.34649	0.0524054	8.51086e-76		-1.52442	0.047979	1.66658e-104		-1.41436	0.054421	5.90297e-83
158	A4FGL	0.513859	0.0758455	6.05284e-11		-0.538438	0.075154	6.5188e-12		-0.347537	0.0788532	1.44568e-05
159	A1GE	-0.589136	0.0728575	2.57665e-14		0.701162	0.0630603	4.13041e-24		0.63935	0.0695834	1.50323e-17
160	A2GE	-0.111572	0.0606677	0.0666396		-0.44274	0.0622068	1.1374e-11		-0.211823	0.0626284	0.000820104
161	A3GE	-0.810535	0.0489735	2.35761e-41		0.736673	0.0550935	4.13411e-31		0.486303	0.0553286	1.94194e-16
162	A4GE	-0.765775	0.0578744	4.14031e-31		0.485462	0.0581397	4.04366e-15		0.50912	0.0644468	5.824e-14
163	A1F0GE	-0.523516	0.0725946	6.88035e-12		0.651598	0.06245	8.04741e-22		0.587176	0.0695978	2.55695e-15
164	A2F0GE	-0.515655	0.0581129	9.60518e-17		-0.0414572	0.058682	0.480104		0.235471	0.060794	0.000131943
165	A3F0GE	-0.626001	0.0505944	1.69757e-27		0.43388	0.0556164	1.91679e-13		0.267878	0.0568335	3.84849e-06
166	A4F0GE	-0.751002	0.0600634	1.33599e-28		0.431679	0.0596303	5.035e-12		0.504375	0.0647206	1.16617e-13
167	A2FGE	0.37568	0.0540061	4.49661e-11		-0.225439	0.0534418	3.65255e-05		-0.402079	0.0597114	1.1832e-10
168	A3FGE	-0.650192	0.0515635	9.07252e-29		0.936979	0.0522564	6.82646e-48		0.696356	0.0548275	2.48226e-29
169	A4FGE	-0.513859	0.0758455	6.05284e-11		0.538438	0.075154	6.5188e-12		0.347537	0.0788532	1.44568e-05

## Sheet: S5 - RA association
Table S5. Statistical analysis of the within-individual associations between glycosylation and RA.
Mixed linear regression analysis was performed between glycosylation (dependent, continuous, scaled and centered) and RA (independent, binary), with all models adjusted for pregnancy differences by modelling a random intercept per time point.
Use was made of the following model in R: glycosylation ~ ra + (1 | timepoint)
Results are considered significant when p-values are at or below the study-wide 5% FDR threshold of 3.03∙10-2, and have been made bold and green to exemplify.
A red colour of the beta (effect size) indicates a positive association of glycosylation with proceeding from RA state 0 (healthy) to RA state 1 (RA), whereas blue colours indicate a negative association.
Multiple testing correction
Study-wide Bonferroni (0.05)			5e-05
Study-wide FDR (0.05)			0.0302505
Association with rheumatoid arthritis (timepoint)
#	trait	B	se	p
1	H5N2	-0.461905	0.0770434	2.46178e-09
2	H6N2	-0.685995	0.0760286	5.08146e-19
3	H3N3E1	0.179665	0.0779302	0.0212867
4	H5N3	-0.516632	0.0762761	1.71942e-11
5	H3N4F1	0.058584	0.0731371	0.423237
6	H4N4	-0.562936	0.0756523	1.59338e-13
7	H4N3L1	0.458231	0.0768391	2.99542e-09
8	H7N2	-0.378081	0.076528	8.61466e-07
9	H4N3E1	0.129313	0.0759404	0.0888401
10	H6N3	-0.74849	0.076713	6.70458e-22
11	H4N4F1	-0.528606	0.0697127	5.55659e-14
12	H5N4	-1.23555	0.0724675	2.75243e-60
13	H3N5F1	-0.131455	0.0704731	0.0622893
14	H4N5	-0.580213	0.076487	5.53983e-14
15	H5N3L1	-0.043984	0.0757202	0.561392
16	H8N2	-0.0915318	0.0776467	0.238839
17	H4N3F1E1	0.448693	0.076316	4.9797e-09
18	H5N3E1	-0.435977	0.0726073	2.34418e-09
19	H5N4F1	-1.04618	0.074016	5.68021e-43
20	H4N4E1	-1.00844	0.0717638	1.68557e-42
21	H4N5F1	-0.262445	0.0707221	0.000212996
22	H5N5	-0.915643	0.0738855	8.3514e-34
23	H9N2	-0.094118	0.0775342	0.225042
24	H5N4L1	-0.533673	0.0754389	2.2353e-12
25	H6N3E1	-0.760217	0.0755751	3.64374e-23
26	H4N4F1E1	-0.755359	0.0690953	6.31962e-27
27	H5N4E1	-0.384398	0.0713135	7.98614e-08
28	H5N5F1	-0.591554	0.0748092	4.66211e-15
29	H4N5E1	-1.14452	0.0707803	9.41512e-55
30	H10N2	-0.820966	0.0748971	4.7104e-27
31	H5N4F1L1	-0.867563	0.0677005	6.11952e-36
32	H6N4L1	-0.00567389	0.076094	0.940585
33	H5N4F1E1	-1.15285	0.0726279	5.20251e-53
34	H4N5F1E1	0.446304	0.0753363	3.79556e-09
35	H5N5E1	-1.02802	0.0738953	9.44486e-42
36	H5N4L2	-0.0216343	0.0688215	0.753265
37	H5N5E1Ac1	-0.643488	0.0754109	3.15414e-17
38	H5N4L1E1	0.253679	0.0702808	0.000315977
39	H4N5F2L1	0.41831	0.0774086	7.55796e-08
40	H5N4F2E1	-0.196323	0.0769318	0.0108282
41	H5N4E2	0.965244	0.0705668	1.69307e-40
42	H5N5F1E1	-0.326495	0.0721605	6.49014e-06
43	H6N5E1	-0.0575797	0.0687928	0.402649
44	H5N4F1L2	-0.0958674	0.0702895	0.172722
45	H4N6F1E1	0.0502103	0.0771072	0.515114
46	H5N4F1L1E1	0.122343	0.0774235	0.114459
47	H4N7E1	0.107967	0.0778169	0.165426
48	H5N4F1E2	0.00146636	0.0774322	0.984892
49	H5N5F2E1	-0.0556382	0.0750464	0.458518
50	H6N5F1E1	-0.19295	0.0741168	0.00931114
51	H5N5E2	-0.217364	0.0744895	0.00357492
52	H5N4F2L1E1	0.380697	0.0758093	5.69891e-07
53	H6N5L2	-0.560213	0.0736823	4.76234e-14
54	H5N5F1L1E1	-0.0318565	0.0743282	0.668261
55	H6N5L1E1	-0.330682	0.0702293	2.68911e-06
56	H5N5F1E2	0.0608119	0.0732529	0.406559
57	H6N5E2	-0.209226	0.0690516	0.00247937
58	H7N6E1	-0.0500154	0.0744266	0.501612
59	H6N5F1L2	-0.465646	0.0747018	5.71831e-10
60	H6N5F1L1E1	0.026368	0.0750492	0.725369
61	H6N5F1E2	0.0255116	0.0750116	0.733841
62	H6N5L3	-0.110636	0.0607441	0.0686963
63	H6N5L2E1	-0.0736821	0.0681036	0.279428
64	H6N5L1E2	-0.151108	0.0706045	0.0324816
65	H6N5E3	-0.0399245	0.0753574	0.596282
66	H6N5F1L3	-0.032482	0.0494728	0.511491
67	H6N5F1L2E1	0.218328	0.0756441	0.00394368
68	H6N5F1L1E2	0.308299	0.0761234	5.35742e-05
69	H6N5F1E3	0.0590509	0.0750705	0.431555
70	H6N5F2L2E1	0.354641	0.0782136	6.32362e-06
71	H6N5F2L1E2	0.330064	0.0757469	1.3908e-05
72	H7N6L2E1	-0.657902	0.0744031	2.30429e-18
73	H7N6L1E2	-0.608409	0.0753805	1.29236e-15
74	H7N6L3E1	-0.501632	0.0710561	2.41537e-12
75	H7N6L2E2	-0.515501	0.0750161	8.89191e-12
76	H7N6L1E3	-0.331257	0.0773978	1.96821e-05
77	H7N6F1L3E1	0.0431689	0.0772689	0.576397
78	H7N6F1L2E2	0.158438	0.0778993	0.0424971
79	TM	-0.311085	0.0830636	0.000188176
80	THy	-0.611595	0.0804575	5.13746e-14
81	TC	0.426772	0.0830018	3.07956e-07
82	MHy	0.0582816	0.0771836	0.450463
83	MM	0.429392	0.0775403	3.53469e-08
84	CA1	0.336659	0.0817907	4.07688e-05
85	CA2	0.135658	0.075104	0.0710496
86	CA3	-0.102839	0.0743595	0.166833
87	CA4	-0.543832	0.0792359	9.6163e-12
88	CF	-0.608596	0.0772947	6.45497e-15
89	CFa	0.429201	0.0797494	8.49952e-08
90	CG	-0.0266733	0.0772358	0.729867
91	CS	0.645639	0.0760613	4.76962e-17
92	TA2FS0	-0.626371	0.0715264	4.79636e-18
93	A1F	0.326967	0.0771421	2.3789e-05
94	A2F	-0.784989	0.0747114	4.96935e-25
95	A3F	0.342393	0.0773794	1.04661e-05
96	A4F	0.560683	0.0759152	2.47125e-13
97	A2Fa	0.313424	0.0767471	4.63441e-05
98	A3Fa	0.421381	0.0780379	8.03108e-08
99	A2S0F	0.237299	0.0748714	0.00155459
100	A2L0F	-0.803645	0.0749724	5.76863e-26
101	A3L0F	0.0593795	0.0780496	0.447754
102	A2E0F	-0.1635	0.0698924	0.0194341
103	A3E0F	0.159652	0.0766628	0.0375394
104	A2SF	-0.721364	0.0758306	6.40525e-21
105	A2LF	-0.233862	0.0721837	0.00122259
106	A3LF	0.348951	0.0769089	6.19559e-06
107	A4LF	0.583434	0.0756671	2.20891e-14
108	A1EF	0.414143	0.0773784	9.95627e-08
109	A2EF	-0.687742	0.0756744	2.81797e-19
110	A3EF	0.353044	0.0770269	5.00302e-06
111	A2B	-0.390996	0.0704488	3.3185e-08
112	A2F0B	-1.34768	0.0701839	1.86697e-74
113	A2FB	0.43489	0.0711935	1.24329e-09
114	A2S0B	0.543109	0.0766817	2.07244e-12
115	A2SB	-0.371875	0.0714892	2.21888e-07
116	A2F0S0B	0.344224	0.0777861	1.02413e-05
117	A2F0SB	-1.3309	0.0697191	1.05005e-73
118	A2FS0B	0.551459	0.0759329	5.75294e-13
119	A2FSB	0.284402	0.0693592	4.3131e-05
120	A2G	0.301424	0.0731919	4.0053e-05
121	A2F0G	1.21416	0.0711794	2.77218e-60
122	A2FG	-0.0908697	0.0725871	0.210754
123	A2S0G	-0.453326	0.0711578	2.41259e-10
124	A2F0S0G	-0.745004	0.0762902	5.9394e-22
125	A2FS0G	-0.443092	0.0705305	4.21766e-10
126	A2S	0.896792	0.071457	1.44439e-34
127	A2F0S	0.974768	0.0689177	5.2249e-43
128	A4F0S	-0.572508	0.0736911	1.37662e-14
129	A2FS	0.528798	0.0742552	1.5854e-12
130	A2L	0.078102	0.0702095	0.266097
131	A2F0L	-0.0634145	0.0707668	0.370306
132	A4F0L	-0.512976	0.0714202	1.02268e-12
133	A2FL	0.430956	0.0733152	4.99253e-09
134	A4FL	0.561585	0.076143	2.68657e-13
135	A2E	0.975723	0.0746528	3.21268e-37
136	A2F0E	0.771501	0.0745619	2.30715e-24
137	A4F0E	-0.349708	0.0776355	7.11376e-06
138	A2FE	0.474047	0.0762327	6.35883e-10
139	A4FE	0.549964	0.0755855	5.39577e-13
140	A2GS	1.08239	0.0720528	6.75872e-48
141	A3GS	0.120977	0.0655512	0.0651152
142	A4GS	-0.0993096	0.0718247	0.166891
143	A2F0GS	0.917423	0.0691031	2.45515e-38
144	A3F0GS	-0.000766502	0.0659842	0.990732
145	A4F0GS	-0.23874	0.0713147	0.000831647
146	A2FGS	0.750243	0.0759217	2.05556e-22
147	A3FGS	0.376981	0.0724444	2.1876e-07
148	A1GL	0.474465	0.0753002	3.77708e-10
149	A2GL	0.0491944	0.0711898	0.489621
150	A3GL	-0.0107165	0.0651049	0.869266
151	A4GL	-0.168584	0.0714984	0.0184853
152	A1F0GL	0.482257	0.0756936	2.42125e-10
153	A2F0GL	-0.0742528	0.0708241	0.29458
154	A3F0GL	-0.0863145	0.0677543	0.202847
155	A4F0GL	-0.287162	0.0708151	5.23447e-05
156	A2FGL	0.497741	0.0748208	3.88517e-11
157	A3FGL	-0.0571534	0.0579666	0.324227
158	A4FGL	-0.111385	0.0766429	0.146492
159	A1GE	-0.474465	0.0753002	3.77708e-10
160	A2GE	1.12965	0.0748956	2.9229e-48
161	A3GE	0.172466	0.0754814	0.0224639
162	A4GE	0.193174	0.0741821	0.00930425
163	A1F0GE	-0.482257	0.0756936	2.42125e-10
164	A2F0GE	0.704907	0.0746765	1.21317e-20
165	A3F0GE	0.155142	0.0753003	0.0395928
166	A4F0GE	0.219576	0.0742053	0.00313365
167	A2FGE	0.651795	0.0777781	1.1588e-16
168	A3FGE	0.387192	0.0730745	1.32199e-07
169	A4FGE	0.111385	0.0766429	0.146492

## Sheet: S6 - DAS28(3)-CRP association
Table S6. Statistical analysis of the between- and within-individual associations between glycosylation and DAS28(3)-CRP.
Mixed linear regression analysis was performed between glycosylation (dependent, continuous, scaled and centered) and DAS28(3)-CRP (independent, continuous), with all models adjusted for either intra- or interindividual differences by modelling a respective random intercept per time point, or per individual.
Respective use was made of the following models in R: glycosylation ~ das28crp + (1 | timepoint) and glycan ~ das28crp + (1 | individual)
Results are considered significant when p-values are at or below the study-wide 5% FDR threshold of 3.03∙10-2, and have been made bold and green to exemplify.
A red colour of the beta (effect size) indicates a positive association of glycosylation with increasing DAS28-CRP(3), whereas blue colours indicate a negative association.
Multiple testing correction
Study-wide Bonferroni (0.05)			5e-05
Study-wide FDR (0.05)			0.0302505
DAS28-CRP association
Between individuals						Within individuals
#	trait	B	se	p		#	trait	B	se	p
1	H5N2	-0.0263558	0.026189	0.314323		1	H5N2	-0.0319863	0.0258136	0.215421
2	H6N2	-0.0689797	0.0261708	0.00882265		2	H6N2	-0.0687433	0.029303	0.0191204
3	H3N3E1	0.0134599	0.0262138	0.607641		3	H3N3E1	0.0409632	0.0292806	0.1623
4	H5N3	-0.105388	0.0258929	4.94706e-05		4	H5N3	-0.100931	0.0293415	0.000602686
5	H3N4F1	0.216823	0.0241359	7.85481e-19		5	H3N4F1	0.153449	0.0258963	4.42126e-09
6	H4N4	-0.131075	0.0256627	3.70921e-07		6	H4N4	-0.0953135	0.0273545	0.000511085
7	H4N3L1	-0.11129	0.0260481	2.09422e-05		7	H4N3L1	-0.0892631	0.0292691	0.00239957
8	H7N2	-0.0794856	0.0258553	0.00215797		8	H7N2	-0.0933492	0.029577	0.00163395
9	H4N3E1	0.0509796	0.0255925	0.0465513		9	H4N3E1	0.0558454	0.0294613	0.0582541
10	H6N3	-0.09057	0.0265361	0.000661506		10	H6N3	-0.0816952	0.0297463	0.00620772
11	H4N4F1	0.00912835	0.0239527	0.703149		11	H4N4F1	0.0203174	0.0277001	0.463327
12	H5N4	-0.202736	0.0257081	7.36187e-15		12	H5N4	-0.154265	0.0240962	2.07316e-10
13	H3N5F1	0.104487	0.0237058	1.11778e-05		13	H3N5F1	0.0692675	0.027494	0.0120617
14	H4N5	0.0810127	0.0261558	0.00205714		14	H4N5	0.044247	0.0282349	0.117799
15	H5N3L1	-0.0252488	0.0255384	0.323038		15	H5N3L1	-0.0421824	0.0295942	0.154197
16	H8N2	-0.0954194	0.0260463	0.000260679		16	H8N2	-0.095239	0.0295208	0.00130253
17	H4N3F1E1	-0.0497393	0.0259923	0.0559544		17	H4N3F1E1	-0.0404457	0.0288334	0.160838
18	H5N3E1	-0.0551635	0.0247773	0.0261224		18	H5N3E1	-0.0605255	0.0293908	0.0396237
19	H5N4F1	-0.277427	0.0252381	8.00002e-27		19	H5N4F1	-0.19707	0.0254767	2.38651e-14
20	H4N4E1	-0.159039	0.0251006	3.17205e-10		20	H4N4E1	-0.100338	0.0281407	0.0003923
21	H4N5F1	-0.019337	0.0240731	0.421883		21	H4N5F1	-0.0272445	0.0272536	0.317575
22	H5N5	-0.134701	0.0256894	1.80784e-07		22	H5N5	-0.156577	0.0293963	1.16231e-07
23	H9N2	-0.0772924	0.0259825	0.00300366		23	H9N2	-0.0859696	0.0295666	0.00372601
24	H5N4L1	0.00160723	0.0258819	0.95049		24	H5N4L1	-0.0285311	0.0272666	0.295654
25	H6N3E1	-0.206087	0.0256485	1.89875e-15		25	H6N3E1	-0.189189	0.0277029	1.31859e-11
26	H4N4F1E1	-0.0104368	0.0238746	0.662029		26	H4N4F1E1	0.0160208	0.0280273	0.567659
27	H5N4E1	-0.110455	0.0241484	5.17934e-06		27	H5N4E1	-0.061706	0.0273179	0.0242821
28	H5N5F1	-0.206085	0.0250448	4.14206e-16		28	H5N5F1	-0.181783	0.0284761	2.53025e-10
29	H4N5E1	0.0101326	0.0254432	0.690466		29	H4N5E1	0.0318408	0.0292304	0.276485
30	H10N2	0.000232773	0.0261345	0.992901		30	H10N2	-0.019723	0.0294471	0.50313
31	H5N4F1L1	-0.245894	0.0228191	4.22296e-26		31	H5N4F1L1	-0.169521	0.0279303	2.14568e-09
32	H6N4L1	0.0491027	0.0255334	0.0546556		32	H6N4L1	0.0481244	0.0285678	0.0923087
33	H5N4F1E1	-0.289544	0.0250491	1.55963e-29		33	H5N4F1E1	-0.191311	0.0234654	8.55724e-16
34	H4N5F1E1	0.184281	0.0252262	4.51452e-13		34	H4N5F1E1	0.0832781	0.0252964	0.00107916
35	H5N5E1	-0.161112	0.0259015	6.91326e-10		35	H5N5E1	-0.100632	0.0245456	4.40789e-05
36	H5N4L2	0.0564418	0.0231765	0.0149899		36	H5N4L2	-0.00643965	0.0287017	0.822781
37	H5N5E1Ac1	-0.10435	0.0257778	5.50796e-05		37	H5N5E1Ac1	-0.0474229	0.0294489	0.109632
38	H5N4L1E1	0.0496004	0.0237355	0.0367926		38	H5N4L1E1	0.00419716	0.0283377	0.882414
39	H4N5F2L1	-0.0265605	0.0262521	0.311785		39	H4N5F2L1	-0.0459484	0.0297523	0.122969
40	H5N4F2E1	-0.229307	0.0252545	3.4718e-19		40	H5N4F2E1	-0.174744	0.0267393	1.00422e-10
41	H5N4E2	0.0297152	0.0249052	0.232979		41	H5N4E2	0.082875	0.0279135	0.00305392
42	H5N5F1E1	-0.049225	0.0241085	0.0413229		42	H5N5F1E1	-0.0586033	0.0251156	0.0197753
43	H6N5E1	-0.0552444	0.02315	0.0171241		43	H6N5E1	-0.0623162	0.0295381	0.0350527
44	H5N4F1L2	-0.200463	0.023055	9.07215e-18		44	H5N4F1L2	-0.170035	0.0276651	1.29244e-09
45	H4N6F1E1	0.0938284	0.0259112	0.000304827		45	H4N6F1E1	0.0336439	0.028659	0.242478
46	H5N4F1L1E1	0.110674	0.0260442	2.30875e-05		46	H5N4F1L1E1	0.036013	0.0200682	0.0730602
47	H4N7E1	0.0661388	0.0261677	0.0115789		47	H4N7E1	0.0713882	0.0292246	0.0146776
48	H5N4F1E2	-0.0085885	0.0261405	0.742881		48	H5N4F1E2	-0.0641939	0.0184556	0.000526175
49	H5N5F2E1	-0.15528	0.0248803	5.67538e-10		49	H5N5F2E1	-0.116717	0.0284584	4.45575e-05
50	H6N5F1E1	-0.20771	0.0243879	4.01313e-17		50	H6N5F1E1	-0.182448	0.0290481	5.91338e-10
51	H5N5E2	0.0204836	0.0251807	0.416005		51	H5N5E2	0.00157598	0.0292735	0.957095
52	H5N4F2L1E1	0.125237	0.0255923	1.0962e-06		52	H5N4F2L1E1	0.0381564	0.0207437	0.066404
53	H6N5L2	0.00385689	0.0252387	0.878565		53	H6N5L2	-0.035896	0.0290998	0.217753
54	H5N5F1L1E1	0.0136754	0.025078	0.585558		54	H5N5F1L1E1	-0.0418193	0.0290187	0.151014
55	H6N5L1E1	0.000424782	0.023813	0.985768		55	H6N5L1E1	-0.0305882	0.0286029	0.285072
56	H5N5F1E2	-0.0113773	0.024792	0.646314		56	H5N5F1E2	-0.0235526	0.0217827	0.279706
57	H6N5E2	-0.09069	0.0232149	9.76594e-05		57	H6N5E2	-0.0616082	0.0286327	0.0319583
58	H7N6E1	-0.0952891	0.0250553	0.000148481		58	H7N6E1	-0.09478	0.0295196	0.00138297
59	H6N5F1L2	-0.115969	0.0253266	5.06491e-06		59	H6N5F1L2	-0.10672	0.0293856	0.00031048
60	H6N5F1L1E1	0.0740111	0.025201	0.00336366		60	H6N5F1L1E1	0.0370808	0.0277692	0.182313
61	H6N5F1E2	-0.097225	0.0251138	0.000112707		61	H6N5F1E2	-0.081915	0.0268924	0.00237015
62	H6N5L3	0.0206852	0.0207869	0.319791		62	H6N5L3	-0.0306771	0.0291623	0.29328
63	H6N5L2E1	0.0565545	0.0230951	0.0144426		63	H6N5L2E1	-2.36304e-05	0.028971	0.99935
64	H6N5L1E2	0.025528	0.0239837	0.287281		64	H6N5L1E2	-0.00317246	0.0277647	0.909043
65	H6N5E3	0.121177	0.0252713	1.79595e-06		65	H6N5E3	0.11195	0.0267541	3.02071e-05
66	H6N5F1L3	-0.0205216	0.0168476	0.223317		66	H6N5F1L3	-0.0679574	0.0261555	0.00945366
67	H6N5F1L2E1	0.174771	0.0252403	6.73264e-12		67	H6N5F1L2E1	0.0977872	0.0252981	0.000118212
68	H6N5F1L1E2	0.176826	0.0254361	5.55845e-12		68	H6N5F1L1E2	0.121199	0.0243791	7.47066e-07
69	H6N5F1E3	0.122617	0.0251067	1.16507e-06		69	H6N5F1E3	0.0517383	0.027116	0.057118
70	H6N5F2L2E1	0.107437	0.0262885	4.7141e-05		70	H6N5F2L2E1	0.0610777	0.0262382	0.0201894
71	H6N5F2L1E2	0.126922	0.0255744	7.89448e-07		71	H6N5F2L1E2	0.0517176	0.025244	0.0409512
72	H7N6L2E1	0.0278849	0.0255841	0.27601		72	H7N6L2E1	-0.00351185	0.0278849	0.899815
73	H7N6L1E2	0.0120363	0.0258979	0.642275		73	H7N6L1E2	0.00487634	0.0289296	0.866144
74	H7N6L3E1	0.0872524	0.0243788	0.000356045		74	H7N6L3E1	0.0317735	0.0282759	0.262389
75	H7N6L2E2	0.111439	0.02559	1.43095e-05		75	H7N6L2E2	0.0751976	0.0279191	0.00723616
76	H7N6L1E3	0.0706155	0.0261812	0.00727791		76	H7N6L1E3	0.0818738	0.0291795	0.00507829
77	H7N6F1L3E1	0.14403	0.0258342	3.01214e-08		77	H7N6F1L3E1	0.0871505	0.0273219	0.00149395
78	H7N6F1L2E2	0.157558	0.0258755	1.47464e-09		78	H7N6F1L2E2	0.119668	0.0278571	1.92299e-05
79	TM	-0.0721067	0.0273619	0.00857176		79	TM	-0.0711779	0.0307057	0.0207314
80	THy	-0.087238	0.0267413	0.00113437		80	THy	-0.0857098	0.0298821	0.00418564
81	TC	0.0859449	0.0273951	0.00175887		81	TC	0.0835475	0.0305775	0.00641578
82	MHy	-0.0330197	0.0260708	0.205586		82	MHy	-0.0398943	0.030117	0.185707
83	MM	0.00789422	0.0263044	0.764664		83	MM	-0.00993173	0.0281976	0.724764
84	CA1	-0.0061486	0.0270095	0.820007		84	CA1	0.0215034	0.0299444	0.472983
85	CA2	-0.082285	0.0247408	0.000904915		85	CA2	-0.0326339	0.0302948	0.282289
86	CA3	0.0808579	0.0244876	0.00098474		86	CA3	0.0290795	0.0302746	0.337646
87	CA4	0.0782149	0.0263787	0.00308644		87	CA4	0.0323161	0.0293562	0.271998
88	CF	-0.0447298	0.0257121	0.0821102		88	CF	-0.0538967	0.0270959	0.0468817
89	CFa	0.0238655	0.0264318	0.366645		89	CFa	-0.0240438	0.0272561	0.378614
90	CG	-0.2104	0.0248061	5.61921e-17		90	CG	-0.149246	0.0272538	5.95907e-08
91	CS	0.0255641	0.0255059	0.316353		91	CS	0.0200308	0.0286191	0.484056
92	TA2FS0	-0.0290085	0.0245838	0.238155		92	TA2FS0	-0.0182219	0.0277636	0.511656
93	A1F	-0.0530592	0.0261217	0.0426004		93	A1F	-0.0541646	0.0295634	0.0671125
94	A2F	-0.0718682	0.0252691	0.00451246		94	A2F	-0.0834267	0.0263872	0.00160188
95	A3F	0.0841886	0.0261552	0.00131389		95	A3F	0.0676846	0.0216492	0.00180217
96	A4F	0.134419	0.0257915	2.13438e-07		96	A4F	0.0964204	0.0228586	2.61691e-05
97	A2Fa	-0.0415656	0.025426	0.102265		97	A2Fa	-0.0712458	0.0283161	0.0120435
98	A3Fa	0.0934427	0.0264419	0.000422773		98	A3Fa	0.0333111	0.0231127	0.150069
99	A2S0F	0.0807497	0.0250914	0.00131706		99	A2S0F	0.0891781	0.0241065	0.000223821
100	A2L0F	-0.0652265	0.0254155	0.0103671		100	A2L0F	-0.0841483	0.0251549	0.000845196
101	A3L0F	-0.133697	0.0259986	3.15039e-07		101	A3L0F	-0.150303	0.0248369	1.83664e-09
102	A2E0F	-0.0383973	0.0234339	0.101493		102	A2E0F	0.0106066	0.0280955	0.705977
103	A3E0F	-0.0679846	0.025714	0.00827385		103	A3E0F	-0.0267925	0.0279588	0.338952
104	A2SF	-0.10326	0.0256453	5.94115e-05		104	A2SF	-0.118393	0.0230415	3.1644e-07
105	A2LF	-0.0795276	0.0243532	0.00111618		105	A2LF	-0.0442896	0.0272015	0.103919
106	A3LF	0.0912442	0.0259579	0.000452433		106	A3LF	0.0789558	0.0222083	0.00038913
107	A4LF	0.118235	0.0257796	4.88581e-06		107	A4LF	0.0835423	0.0230742	0.00030408
108	A1EF	-0.0833079	0.0261847	0.00154402		108	A1EF	-0.0830321	0.0291911	0.0045053
109	A2EF	-0.0784776	0.0256836	0.00228388		109	A2EF	-0.102572	0.0225035	5.6372e-06
110	A3EF	0.0951079	0.0260516	0.000270335		110	A3EF	0.0756239	0.0214748	0.000441652
111	A2B	-0.0304453	0.0234015	0.193398		111	A2B	-0.0528157	0.0274273	0.0544251
112	A2F0B	-0.107684	0.0255136	2.58316e-05		112	A2F0B	-0.0922696	0.0270277	0.000657608
113	A2FB	0.0394971	0.0240002	0.0999872		113	A2FB	0.0101448	0.025274	0.688275
114	A2S0B	0.028405	0.026009	0.275283		114	A2S0B	-0.051397	0.0205882	0.0127417
115	A2SB	-0.0330276	0.0239311	0.167701		115	A2SB	-0.0448396	0.0257243	0.0815355
116	A2F0S0B	0.247873	0.0253981	9.40213e-22		116	A2F0S0B	0.146821	0.0265355	4.51931e-08
117	A2F0SB	-0.126661	0.0254543	7.26336e-07		117	A2F0SB	-0.0821358	0.0265816	0.00205479
118	A2FS0B	0.000265651	0.0259248	0.991829		118	A2FS0B	-0.0635657	0.0201661	0.00166657
119	A2FSB	0.0571138	0.0233092	0.0143769		119	A2FSB	0.0417769	0.0256252	0.103297
120	A2G	-0.131159	0.0241048	6.19521e-08		120	A2G	-0.095506	0.0277756	0.000623393
121	A2F0G	0.107645	0.0253604	2.32681e-05		121	A2F0G	0.0841309	0.0284117	0.00313423
122	A2FG	-0.225142	0.0235549	4.96238e-21		122	A2FG	-0.17951	0.0264082	1.81394e-11
123	A2S0G	-0.337983	0.0224701	1.29761e-47		123	A2S0G	-0.25279	0.0258036	1.25382e-21
124	A2F0S0G	-0.213699	0.0256361	1.82189e-16		124	A2F0S0G	-0.201652	0.0286993	3.43018e-12
125	A2FS0G	-0.332791	0.0224491	2.11647e-46		125	A2FS0G	-0.245329	0.0258474	2.08085e-20
126	A2S	0.0764026	0.0244174	0.00178806		126	A2S	0.0599613	0.028923	0.0383193
127	A2F0S	0.140717	0.0238342	4.39719e-09		127	A2F0S	0.114289	0.0285443	6.70274e-05
128	A4F0S	-0.0381445	0.0253795	0.133008		128	A4F0S	-0.030126	0.0255664	0.238785
129	A2FS	0.01266	0.0250959	0.614013		129	A2FS	-0.0196018	0.0265477	0.460371
130	A2L	0.0389517	0.0232644	0.0942589		130	A2L	-0.0195689	0.0289309	0.499414
131	A2F0L	0.0539455	0.0236288	0.0225603		131	A2F0L	-0.0148246	0.0282569	0.600736
132	A4F0L	-0.00361614	0.0245675	0.882984		132	A4F0L	-0.0272234	0.0272313	0.317639
133	A2FL	-0.0105966	0.0246374	0.667167		133	A2FL	-0.0189449	0.026297	0.471355
134	A4FL	0.132456	0.0258627	3.42827e-07		134	A4FL	0.0926579	0.0227322	4.83027e-05
135	A2E	0.0691222	0.025764	0.00737717		135	A2E	0.0786392	0.0272816	0.00400239
136	A2F0E	0.0572919	0.0256199	0.0254829		136	A2F0E	0.095623	0.026034	0.000249044
137	A4F0E	-0.0862902	0.026194	0.00101557		137	A4F0E	-0.0110369	0.023855	0.644057
138	A2FE	0.0191365	0.0257106	0.456862		138	A2FE	-0.0176555	0.0247679	0.47607
139	A4FE	0.135207	0.0256845	1.61556e-07		139	A4FE	0.10117	0.023474	1.74584e-05
140	A2GS	0.186305	0.0246735	7.72697e-14		140	A2GS	0.146785	0.0285688	3.38094e-07
141	A3GS	0.154384	0.0218111	2.28626e-12		141	A3GS	0.112059	0.0297637	0.000186393
142	A4GS	0.173593	0.0238445	5.43058e-13		142	A4GS	0.137014	0.0286658	2.12649e-06
143	A2F0GS	0.139933	0.0237783	4.92151e-09		143	A2F0GS	0.113877	0.0285096	6.96932e-05
144	A3F0GS	0.0787422	0.0223122	0.000429238		144	A3F0GS	0.0585333	0.0295617	0.0480378
145	A4F0GS	0.139504	0.0239251	6.76931e-09		145	A4F0GS	0.109735	0.0288788	0.000157231
146	A2FGS	0.1495	0.0257257	7.80197e-09		146	A2FGS	0.0796308	0.0256923	0.00200433
147	A3FGS	0.25503	0.023706	5.40539e-26		147	A3FGS	0.18763	0.0270051	6.14404e-12
148	A1GL	-0.132694	0.0254133	2.03353e-07		148	A1GL	-0.116193	0.0292219	7.85224e-05
149	A2GL	0.053783	0.0235634	0.0225986		149	A2GL	-0.0115832	0.0286123	0.686193
150	A3GL	0.0449709	0.0220306	0.0413836		150	A3GL	-0.0154864	0.0296288	0.601897
151	A4GL	0.114982	0.0239799	1.79173e-06		151	A4GL	0.0573571	0.0280565	0.0416799
152	A1F0GL	-0.132078	0.0255544	2.69146e-07		152	A1F0GL	-0.116848	0.0291694	6.84829e-05
153	A2F0GL	0.0531404	0.0236517	0.0247905		153	A2F0GL	-0.0156026	0.0282287	0.58138
154	A3F0GL	0.00687661	0.0230193	0.765154		154	A3F0GL	-0.03335	0.0286451	0.244784
155	A4F0GL	0.0904464	0.0239172	0.000161898		155	A4F0GL	0.039206	0.0283095	0.167283
156	A2FGL	0.0476732	0.0251956	0.0586894		156	A2FGL	0.0278142	0.0252258	0.270298
157	A3FGL	0.0389334	0.0196144	0.0473136		157	A3FGL	-0.00647132	0.0296747	0.82747
158	A4FGL	-0.0446145	0.0258485	0.0845432		158	A4FGL	-0.0575158	0.0297208	0.0531255
159	A1GE	0.132694	0.0254133	2.03353e-07		159	A1GE	0.116193	0.0292219	7.85224e-05
160	A2GE	0.168884	0.02598	1.09795e-10		160	A2GE	0.160615	0.0267184	2.33791e-09
161	A3GE	0.11827	0.0254237	3.59498e-06		161	A3GE	0.167031	0.0252915	5.75109e-11
162	A4GE	0.0464474	0.0250039	0.0634033		162	A4GE	0.0989545	0.0283313	0.0004963
163	A1F0GE	0.132078	0.0255544	2.69146e-07		163	A1F0GE	0.116848	0.0291694	6.84829e-05
164	A2F0GE	0.0512884	0.0255438	0.0448337		164	A2F0GE	0.0927345	0.026108	0.000395879
165	A3F0GE	0.0875552	0.0254223	0.000588921		165	A3F0GE	0.136961	0.0246913	3.5309e-08
166	A4F0GE	0.0503881	0.0250019	0.0440308		166	A4F0GE	0.105401	0.0284671	0.000223897
167	A2FGE	0.149486	0.0261761	1.45303e-08		167	A2FGE	0.0736063	0.0232165	0.0015697
168	A3FGE	0.182404	0.0244327	1.42679e-13		168	A3FGE	0.176066	0.0252682	4.90298e-12
169	A4FGE	0.0446145	0.0258485	0.0845432		169	A4FGE	0.0575158	0.0297208	0.0531255

## Sheet: S7 - ΔDAS28(3)-CRP association 
Table S7. Statistical analysis of the associations between the change of glycosylation throughout pregnancy (Δglycosylation) and the change in DAS28(3)-CRP throughout pregnancy (ΔDAS28(3)-CRP).
Linear regression analysis was performed between Δglycosylation (dependent, continuous, scaled and centered) and ΔDAS28(3)-CRP (independent, continuous), with the Δvalues calculated either between the 1st trimester and the 3rd trimester (responder timeframe), or the 3rd trimester and 12 weeks postpartum time points (flare time frame).
Use was made of the following general model in R: Δglycosylation ~ ΔDAS28(3)-CRP
Results are considered significant when p-values are at or below the study-wide 5% FDR threshold of 3.03∙10-2, and have been made bold and green to exemplify.
A red colour of the beta (effect size) indicates a positive association of Δglycosylation with increasing ΔDAS28(3)-CRP, whereas blue colours indicate a negative association.
Multiple testing correction
Study-wide Bonferroni (0.05)			5e-05
Study-wide FDR (0.05)			0.0302505
tm1 - tm3						tm3 - pp2
#	trait	B	se	p		#	trait	B	se	p
1	ΔH5N2	0.032794	0.0742894	0.659425		1	ΔH5N2	-0.0423804	0.0704712	0.548261
2	ΔH6N2	-0.0647637	0.0743791	0.385065		2	ΔH6N2	-0.159961	0.0696263	0.0226247
3	ΔH3N3E1	0.0635116	0.0741794	0.393025		3	ΔH3N3E1	0.154627	0.0696862	0.0276123
4	ΔH5N3	0.0476077	0.0742451	0.522189		4	ΔH5N3	-0.122916	0.0699997	0.0806192
5	ΔH3N4F1	0.201898	0.0732043	0.00641901		5	ΔH3N4F1	0.0558094	0.0706005	0.430175
6	ΔH4N4	-0.130693	0.0736919	0.0778262		6	ΔH4N4	-0.129483	0.0699408	0.0655903
7	ΔH4N3L1	-0.0619149	0.0741868	0.405053		7	ΔH4N3L1	0.0621125	0.0703984	0.378669
8	ΔH7N2	-0.02067	0.0745197	0.78181		8	ΔH7N2	-0.129307	0.070117	0.06664
9	ΔH4N3E1	-0.0296337	0.0742968	0.69047		9	ΔH4N3E1	0.107588	0.0701251	0.126546
10	ΔH6N3	-0.0378192	0.076868	0.623356		10	ΔH6N3	-0.091343	0.0722443	0.207649
11	ΔH4N4F1	0.0218815	0.0743116	0.768747		11	ΔH4N4F1	-0.0991217	0.0701872	0.159423
12	ΔH5N4	-0.0246031	0.0743069	0.740951		12	ΔH5N4	-0.279627	0.0677209	5.33698e-05
13	ΔH3N5F1	0.0763643	0.074318	0.305548		13	ΔH3N5F1	-0.0232117	0.0706916	0.74299
14	ΔH4N5	-0.02862	0.074299	0.700541		14	ΔH4N5	0.00450454	0.0705338	0.949142
15	ΔH5N3L1	0.0357963	0.0746956	0.632361		15	ΔH5N3L1	0.100242	0.0705311	0.15681
16	ΔH8N2	-0.0340779	0.0747001	0.648802		16	ΔH8N2	-0.120353	0.0703728	0.0887835
17	ΔH4N3F1E1	-0.0995458	0.0741654	0.181217		17	ΔH4N3F1E1	0.0393977	0.0704798	0.576789
18	ΔH5N3E1	-0.0140062	0.0743221	0.850733		18	ΔH5N3E1	-0.072377	0.0703496	0.304801
19	ΔH5N4F1	-0.165234	0.0733077	0.0253966		19	ΔH5N4F1	-0.313983	0.0669675	5.0706e-06
20	ΔH4N4E1	-0.0602675	0.0741943	0.41769		20	ΔH4N4E1	-0.124374	0.0699869	0.0770624
21	ΔH4N5F1	0.000419107	0.0743294	0.995507		21	ΔH4N5F1	-0.0715046	0.0707067	0.313108
22	ΔH5N5	-0.00872967	0.0747407	0.90715		22	ΔH5N5	-0.270322	0.0680781	9.98948e-05
23	ΔH9N2	-0.0341701	0.0746999	0.647916		23	ΔH9N2	-0.0873723	0.070617	0.217445
24	ΔH5N4L1	0.0753567	0.0741181	0.310648		24	ΔH5N4L1	-0.0490693	0.0704496	0.48691
25	ΔH6N3E1	-0.045346	0.0744589	0.543288		25	ΔH6N3E1	-0.191378	0.0694037	0.00636465
26	ΔH4N4F1E1	0.027827	0.0743006	0.708457		26	ΔH4N4F1E1	-0.0715529	0.0703538	0.310355
27	ΔH5N4E1	-0.0534874	0.074223	0.472066		27	ΔH5N4E1	-0.0223043	0.070517	0.752105
28	ΔH5N5F1	-0.12964	0.0737022	0.0802711		28	ΔH5N5F1	-0.322071	0.0667762	2.78682e-06
29	ΔH4N5E1	0.132684	0.0736722	0.0733677		29	ΔH4N5E1	0.0732347	0.0703452	0.29909
30	ΔH10N2	0.110598	0.0740783	0.137191		30	ΔH10N2	-0.0635544	0.0705677	0.368876
31	ΔH5N4F1L1	-0.101089	0.0739487	0.173316		31	ΔH5N4F1L1	-0.122759	0.0700011	0.0810109
32	ΔH6N4L1	0.0834992	0.0740698	0.261106		32	ΔH6N4L1	0.076203	0.0703295	0.279878
33	ΔH5N4F1E1	-0.121957	0.0737746	0.100044		33	ΔH5N4F1E1	-0.306162	0.0671475	8.89849e-06
34	ΔH4N5F1E1	0.080399	0.0745015	0.281969		34	ΔH4N5F1E1	0.048629	0.070627	0.491915
35	ΔH5N5E1	0.0168473	0.0743189	0.820921		35	ΔH5N5E1	-0.201332	0.0692627	0.00406356
36	ΔH5N4L2	0.00359683	0.0743289	0.961458		36	ΔH5N4L2	0.109515	0.0701103	0.119852
37	ΔH5N5E1Ac1	0.0110599	0.0743249	0.881873		37	ΔH5N5E1Ac1	-0.018344	0.0705227	0.795042
38	ΔH5N4L1E1	0.00953556	0.074326	0.898059		38	ΔH5N4L1E1	-0.0795244	0.0703112	0.259388
39	ΔH4N5F2L1	0.0386079	0.0746878	0.605848		39	ΔH4N5F2L1	-0.0543002	0.0707835	0.443913
40	ΔH5N4F2E1	-0.136472	0.073634	0.0654546		40	ΔH5N4F2E1	-0.189425	0.0692575	0.00679389
41	ΔH5N4E2	-0.0275312	0.0743012	0.711417		41	ΔH5N4E2	0.157613	0.0696529	0.0247151
42	ΔH5N5F1E1	-0.0864796	0.0740509	0.244408		42	ΔH5N5F1E1	-0.210667	0.0689516	0.00255335
43	ΔH6N5E1	-0.0366187	0.0742796	0.622621		43	ΔH6N5E1	-0.0369553	0.0704864	0.600654
44	ΔH5N4F1L2	-0.0541276	0.0744263	0.468009		44	ΔH5N4F1L2	0.00413503	0.0707101	0.953426
45	ΔH4N6F1E1	-0.0813203	0.0740832	0.273799		45	ΔH4N6F1E1	0.106906	0.0701303	0.128984
46	ΔH5N4F1L1E1	0.109434	0.074503	0.143637		46	ΔH5N4F1L1E1	0.0986159	0.0707205	0.164746
47	ΔH4N7E1	0.0174642	0.0743181	0.81448		47	ΔH4N7E1	0.249368	0.0683063	0.000333408
48	ΔH5N4F1E2	-0.116443	0.0738238	0.11647		48	ΔH5N4F1E2	0.00024349	0.0705346	0.997249
49	ΔH5N5F2E1	0.0183461	0.0745231	0.805823		49	ΔH5N5F2E1	-0.0124873	0.0708826	0.860341
50	ΔH6N5F1E1	-0.18385	0.0732651	0.0129771		50	ΔH6N5F1E1	-0.275225	0.0679798	7.36287e-05
51	ΔH5N5E2	0.0378182	0.0742762	0.611263		51	ΔH5N5E2	0.12822	0.0699524	0.0682882
52	ΔH5N4F2L1E1	0.041448	0.0742655	0.577462		52	ΔH5N4F2L1E1	0.0401831	0.0706536	0.570175
53	ΔH6N5L2	0.046326	0.0742496	0.533464		53	ΔH6N5L2	-0.00228139	0.0705344	0.97423
54	ΔH5N5F1L1E1	-0.136315	0.0736356	0.0657678		54	ΔH5N5F1L1E1	-0.0773785	0.0703231	0.272505
55	ΔH6N5L1E1	0.00318656	0.074329	0.965852		55	ΔH6N5L1E1	-4.57799e-05	0.0705346	0.999483
56	ΔH5N5F1E2	-0.00715345	0.0743275	0.923435		56	ΔH5N5F1E2	-0.0566024	0.0704215	0.422482
57	ΔH6N5E2	-0.0046098	0.0743286	0.950616		57	ΔH6N5E2	0.0348161	0.0704918	0.621914
58	ΔH7N6E1	-0.0169868	0.0745248	0.819955		58	ΔH7N6E1	-0.0901402	0.0704228	0.202033
59	ΔH6N5F1L2	-0.0637399	0.0741783	0.391323		59	ΔH6N5F1L2	-0.00469539	0.0705338	0.946991
60	ΔH6N5F1L1E1	0.0783232	0.0741011	0.29193		60	ΔH6N5F1L1E1	0.0471495	0.0704561	0.504134
61	ΔH6N5F1E2	-0.105656	0.0741184	0.155742		61	ΔH6N5F1E2	-0.0698698	0.0705379	0.323113
62	ΔH6N5L3	0.00504115	0.0747426	0.946301		62	ΔH6N5L3	0.0678927	0.0709029	0.33946
63	ΔH6N5L2E1	-0.000739476	0.0745356	0.992095		63	ΔH6N5L2E1	-0.0678846	0.0705476	0.337084
64	ΔH6N5L1E2	0.00202092	0.0743293	0.978339		64	ΔH6N5L1E2	-0.0108191	0.0705304	0.87824
65	ΔH6N5E3	0.154837	0.073433	0.0363601		65	ΔH6N5E3	0.148957	0.0697477	0.0339179
66	ΔH6N5F1L3	0.0277946	0.0747146	0.710325		66	ΔH6N5F1L3	0.0467929	0.0706332	0.508428
67	ΔH6N5F1L2E1	0.116946	0.0744389	0.117949		67	ΔH6N5F1L2E1	0.0847029	0.0708115	0.233059
68	ΔH6N5F1L1E2	0.129328	0.0741158	0.0827112		68	ΔH6N5F1L1E2	0.15327	0.0702272	0.0302505
69	ΔH6N5F1E3	0.0730538	0.0741308	0.325708		69	ΔH6N5F1E3	0.122463	0.0700037	0.0817512
70	ΔH6N5F2L2E1	0.0922634	0.0754864	0.223266		70	ΔH6N5F2L2E1	0.10805	0.0711922	0.130706
71	ΔH6N5F2L1E2	0.0919438	0.0742199	0.217032		71	ΔH6N5F2L1E2	0.0925343	0.0709414	0.193627
72	ΔH7N6L2E1	0.0791761	0.0743016	0.28803		72	ΔH7N6L2E1	-0.0574147	0.070594	0.417009
73	ΔH7N6L1E2	0.0990745	0.0741689	0.183303		73	ΔH7N6L1E2	-0.0518108	0.0706157	0.46399
74	ΔH7N6L3E1	0.113933	0.0742568	0.12672		74	ΔH7N6L3E1	-0.00887001	0.0710641	0.900795
75	ΔH7N6L2E2	0.113444	0.0740544	0.127302		75	ΔH7N6L2E2	0.0528587	0.070436	0.453861
76	ΔH7N6L1E3	0.11492	0.0740418	0.122394		76	ΔH7N6L1E3	0.0609123	0.0704036	0.387967
77	ΔH7N6F1L3E1	0.0385198	0.074688	0.60667		77	ΔH7N6F1L3E1	0.0631238	0.0709252	0.374543
78	ΔH7N6F1L2E2	0.173175	0.0734095	0.0193951		78	ΔH7N6F1L2E2	0.11657	0.0704048	0.0993567
79	ΔTM	-0.0513797	0.0823697	0.533746		79	ΔTM	-0.0612097	0.0781792	0.434797
80	ΔTHy	0.0486882	0.0823808	0.555419		80	ΔTHy	-0.036977	0.0782725	0.637263
81	ΔTC	0.0367895	0.0824228	0.656001		81	ΔTC	0.064961	0.0781606	0.407121
82	ΔMHy	-0.0141424	0.0783182	0.856924		82	ΔMHy	-0.0596792	0.0733904	0.417164
83	ΔMM	-0.0126319	0.0753718	0.867095		83	ΔMM	0.0666217	0.0710888	0.349823
84	ΔCA1	0.0341571	0.0795093	0.668073		84	ΔCA1	0.127404	0.075192	0.0919812
85	ΔCA2	0.0187922	0.0795417	0.81354		85	ΔCA2	-0.0127757	0.0758036	0.866356
86	ΔCA3	-0.0309531	0.0795176	0.697607		86	ΔCA3	0.00922143	0.0758066	0.903321
87	ΔCA4	0.0417693	0.0794863	0.599979		87	ΔCA4	-0.053329	0.0757019	0.482088
88	ΔCF	-0.0172889	0.0795438	0.828216		88	ΔCF	-0.117132	0.075288	0.121575
89	ΔCFa	0.0904868	0.0792294	0.255146		89	ΔCFa	-0.00232577	0.0758096	0.975561
90	ΔCG	-0.172489	0.0783633	0.0291755		90	ΔCG	-0.0662962	0.075643	0.382002
91	ΔCS	0.0222335	0.0795361	0.780196		91	ΔCS	0.126144	0.0752042	0.0952693
92	ΔTA2FS0	-0.00241903	0.0747433	0.974217		92	ΔTA2FS0	-0.155666	0.070024	0.0273386
93	ΔA1F	-0.132671	0.0738767	0.0741974		93	ΔA1F	-0.0308293	0.070501	0.662371
94	ΔA2F	-0.0481527	0.0766075	0.530478		94	ΔA2F	-0.19625	0.0713248	0.00650976
95	ΔA3F	0.108907	0.0766928	0.157449		95	ΔA3F	0.156465	0.0726159	0.032479
96	ΔA4F	0.0557392	0.0754754	0.461195		96	ΔA4F	0.189945	0.0708549	0.00798458
97	ΔA2Fa	0.0341066	0.0766519	0.656918		97	ΔA2Fa	-0.0925657	0.072427	0.202797
98	ΔA3Fa	0.0698681	0.0769631	0.365277		98	ΔA3Fa	0.100505	0.0731492	0.171111
99	ΔA2S0F	0.0369314	0.0751133	0.623557		99	ΔA2S0F	0.0702408	0.0708914	0.322982
100	ΔA2L0F	-0.0425553	0.0753096	0.572744		100	ΔA2L0F	-0.227287	0.0695591	0.00128094
101	ΔA3L0F	-0.156042	0.0736226	0.0354203		101	ΔA3L0F	-0.179173	0.0695664	0.0107291
102	ΔA2E0F	-0.0303298	0.0757749	0.689455		102	ΔA2E0F	-0.0718465	0.0714264	0.315719
103	ΔA3E0F	-0.0042463	0.0751639	0.955012		103	ΔA3E0F	0.0540255	0.071143	0.448525
104	ΔA2SF	-0.0800779	0.0760044	0.293546		104	ΔA2SF	-0.188438	0.0710612	0.00867972
105	ΔA2LF	-0.00665043	0.0755912	0.929994		105	ΔA2LF	0.0232425	0.0717764	0.746424
106	ΔA3LF	0.113353	0.0764273	0.139897		106	ΔA3LF	0.156923	0.0724151	0.0315073
107	ΔA4LF	0.0375628	0.0753246	0.618629		107	ΔA4LF	0.167173	0.0709686	0.0194968
108	ΔA1EF	-0.127394	0.0739283	0.0865679		108	ΔA1EF	-0.0111481	0.0705302	0.874567
109	ΔA2EF	-0.0675771	0.0754201	0.371479		109	ΔA2EF	-0.188085	0.0705145	0.00829187
110	ΔA3EF	0.11199	0.0757696	0.141228		110	ΔA3EF	0.159522	0.0718078	0.0275031
111	ΔA2B	-0.0180736	0.076684	0.813958		111	ΔA2B	-0.192281	0.071382	0.00770252
112	ΔA2F0B	0.00859401	0.0747407	0.908587		112	ΔA2F0B	-0.190832	0.0695854	0.00665522
113	ΔA2FB	0.00381936	0.0764714	0.960225		113	ΔA2FB	-0.0158127	0.0727302	0.828119
114	ΔA2S0B	-0.0260381	0.0751391	0.729355		114	ΔA2S0B	-0.0160007	0.0710578	0.822073
115	ΔA2SB	-0.00950983	0.0762458	0.900886		115	ΔA2SB	-0.172425	0.0712737	0.0164925
116	ΔA2F0S0B	0.103913	0.0743389	0.163894		116	ΔA2F0S0B	0.139158	0.0700227	0.0482514
117	ΔA2F0SB	0.0799506	0.0740915	0.281988		117	ΔA2F0SB	-0.11465	0.0702444	0.104221
118	ΔA2FS0B	-0.024331	0.0747214	0.74509		118	ΔA2FS0B	-0.0278469	0.0708606	0.694754
119	ΔA2FSB	0.0555676	0.0761315	0.46645		119	ΔA2FSB	-0.0297619	0.0723254	0.681168
120	ΔA2G	-0.111971	0.0762142	0.143636		120	ΔA2G	0.0230989	0.0727199	0.751107
121	ΔA2F0G	0.0513757	0.0746448	0.492174		121	ΔA2F0G	0.136138	0.0702281	0.0539753
122	ΔA2FG	-0.182812	0.0751832	0.0160659		122	ΔA2FG	-0.12844	0.0721368	0.076599
123	ΔA2S0G	-0.288453	0.0719697	9.01189e-05		123	ΔA2S0G	-0.345846	0.0666815	5.27594e-07
124	ΔA2F0S0G	0.00428474	0.0747428	0.954349		124	ΔA2F0S0G	-0.282385	0.0678328	4.6669e-05
125	ΔA2FS0G	-0.291215	0.0715039	6.96994e-05		125	ΔA2FS0G	-0.330397	0.0669072	1.66632e-06
126	ΔA2S	0.0312707	0.076659	0.683846		126	ΔA2S	0.180874	0.0715396	0.0122796
127	ΔA2F0S	0.065155	0.0745847	0.383522		127	ΔA2F0S	0.149686	0.0700895	0.0339305
128	ΔA4F0S	0.0173819	0.0755815	0.818379		128	ΔA4F0S	-0.110673	0.0717254	0.124477
129	ΔA2FS	0.00488705	0.076471	0.949119		129	ΔA2FS	0.127785	0.072143	0.0781259
130	ΔA2L	0.0213027	0.0766791	0.781491		130	ΔA2L	-0.0284359	0.0727099	0.696173
131	ΔA2F0L	0.0366278	0.0746934	0.624469		131	ΔA2F0L	-0.0781596	0.0706713	0.270079
132	ΔA4F0L	0.00264966	0.0755926	0.972078		132	ΔA4F0L	-0.109535	0.0717345	0.128418
133	ΔA2FL	0.0398704	0.0764111	0.602493		133	ΔA2FL	0.124594	0.0721725	0.085922
134	ΔA4FL	0.0403004	0.0755315	0.594325		134	ΔA4FL	0.181915	0.0709646	0.0111289
135	ΔA2E	0.0256461	0.0766713	0.738419		135	ΔA2E	0.211936	0.0710869	0.00324732
136	ΔA2F0E	0.0176212	0.0747319	0.813863		136	ΔA2F0E	0.164711	0.0699199	0.0194597
137	ΔA4F0E	0.0383486	0.0755373	0.612319		137	ΔA4F0E	-0.0466096	0.0720903	0.518699
138	ΔA2FE	-0.011085	0.0764672	0.88491		138	ΔA2FE	0.109246	0.0723039	0.132477
139	ΔA4FE	0.0778393	0.0753635	0.303099		139	ΔA4FE	0.19618	0.0707664	0.00611596
140	ΔA2GS	0.0928075	0.0763655	0.225934		140	ΔA2GS	0.241104	0.0705934	0.000779556
141	ΔA3GS	0.0821098	0.0768912	0.287111		141	ΔA3GS	0.0857681	0.0732505	0.24315
142	ΔA4GS	0.122954	0.0750193	0.103016		142	ΔA4GS	0.118957	0.0716563	0.0985263
143	ΔA2F0GS	0.06523	0.0745843	0.382974		143	ΔA2F0GS	0.146222	0.0701262	0.0383339
144	ΔA3F0GS	0.0363723	0.0749036	0.627856		144	ΔA3F0GS	0.0118246	0.0712421	0.868345
145	ΔA4F0GS	0.105851	0.0751682	0.160847		145	ΔA4F0GS	0.0802145	0.0719362	0.266211
146	ΔA2FGS	0.0864457	0.0761856	0.258101		146	ΔA2FGS	0.242785	0.0705629	0.000714103
147	ΔA3FGS	0.261236	0.0738164	0.000517367		147	ΔA3FGS	0.346943	0.0682212	8.78971e-07
148	ΔA1GL	-0.0250323	0.0745122	0.737301		148	ΔA1GL	0.0750824	0.0703355	0.287031
149	ΔA2GL	0.0315281	0.0766584	0.681385		149	ΔA2GL	-0.0322191	0.0727015	0.65815
150	ΔA3GL	-0.0515815	0.077049	0.504119		150	ΔA3GL	-0.0649404	0.0733663	0.377223
151	ΔA4GL	0.0390138	0.0755353	0.606159		151	ΔA4GL	0.0188485	0.072156	0.794204
152	ΔA1F0GL	-0.0475928	0.0742452	0.52232		152	ΔA1F0GL	0.0683662	0.0703695	0.332452
153	ΔA2F0GL	0.0360938	0.0746948	0.629532		153	ΔA2F0GL	-0.079147	0.0706657	0.264055
154	ΔA3F0GL	-0.0492302	0.0748623	0.511638		154	ΔA3F0GL	-0.0939171	0.0709321	0.187024
155	ΔA4F0GL	0.0409462	0.0755295	0.588424		155	ΔA4F0GL	-0.00892986	0.0721659	0.90165
156	ΔA2FGL	0.0792117	0.0762316	0.300229		156	ΔA2FGL	0.179807	0.0715538	0.0128108
157	ΔA3FGL	0.0265172	0.076445	0.729108		157	ΔA3FGL	0.0795768	0.0725086	0.273827
158	ΔA4FGL	-0.126838	0.0749824	0.092508		158	ΔA4FGL	-0.133065	0.071527	0.0643655
159	ΔA1GE	0.0250323	0.0745122	0.737301		159	ΔA1GE	-0.0750824	0.0703355	0.287031
160	ΔA2GE	0.0806284	0.0764468	0.29306		160	ΔA2GE	0.270906	0.0700193	0.000150319
161	ΔA3GE	0.181747	0.0758667	0.0176922		161	ΔA3GE	0.207965	0.071914	0.00428872
162	ΔA4GE	0.118373	0.0750614	0.116596		162	ΔA4GE	0.145932	0.0713962	0.0423216
163	ΔA1F0GE	0.0475928	0.0742452	0.52232		163	ΔA1F0GE	-0.0683662	0.0703695	0.332452
164	ΔA2F0GE	0.0146523	0.0747355	0.84479		164	ΔA2F0GE	0.159242	0.0699836	0.0239461
165	ΔA3F0GE	0.133911	0.0742781	0.0731053		165	ΔA3F0GE	0.170703	0.0702013	0.0159258
166	ΔA4F0GE	0.0963913	0.0752409	0.201853		166	ΔA4F0GE	0.148109	0.0713728	0.0393059
167	ΔA2FGE	0.0720293	0.0762733	0.346319		167	ΔA2FGE	0.216521	0.0710138	0.00262537
168	ΔA3FGE	0.164646	0.0754283	0.0304129		168	ΔA3FGE	0.188861	0.0714303	0.00888186
169	ΔA4FGE	0.126838	0.0749824	0.0925079		169	ΔA4FGE	0.133065	0.071527	0.0643654

## Sheet: S8 - FDR calculation
Table S8. p-value threshold calculation to allow detection under 5% false discovery rate. Use was made of the Benjamini-Hochberg procedure.
Pregnancy						RA						DAS28(3)-CRP						ΔDAS28-CRP						Study-wide
Count	507					Count	169					Count	338					Count	338					Count	1352
FDR	0.05					FDR	0.05					FDR	0.05					FDR	0.05					FDR	0.05
Cutoff	0.0437109					Cutoff	0.0324816					Cutoff	0.0261224					Cutoff	0.00262537					Cutoff	0.0302505
#	p	rank	crit	check		#	p	rank	crit	check		#	p	rank	crit	check		#	p	rank	crit	check		#	p	rank	crit	check
404	3.74585e-118	1	9.86193e-05	1		112	1.86697e-74	1	0.000295858	1		123	1.29761e-47	1	0.000147929	1		292	5.27594e-07	1	0.000147929	1		404	3.74585e-118	1	3.69822e-05	1
326	1.66658e-104	2	0.000197239	1		117	1.05005e-73	2	0.000591716	1		125	2.11647e-46	2	0.000295858	1		316	8.78971e-07	2	0.000295858	1		326	1.66658e-104	2	7.39645e-05	1
235	1.80838e-103	3	0.000295858	1		12	2.75243e-60	3	0.000887574	1		33	1.55963e-29	3	0.000443787	1		294	1.66632e-06	3	0.000443787	1		235	1.80838e-103	3	0.000110947	1
288	1.05196e-99	4	0.000394477	1		121	2.77218e-60	4	0.00118343	1		19	8.00002e-27	4	0.000591716	1		197	2.78682e-06	4	0.000591716	1		288	1.05196e-99	4	0.000147929	1
319	2.06661e-98	5	0.000493097	1		29	9.41512e-55	5	0.00147929	1		31	4.22296e-26	5	0.000739645	1		188	5.0706e-06	5	0.000739645	1		319	2.06661e-98	5	0.000184911	1
66	1.81675e-97	6	0.000591716	1		33	5.20251e-53	6	0.00177515	1		147	5.40539e-26	6	0.000887574	1		202	8.89849e-06	6	0.000887574	1		66	1.81675e-97	6	0.000221893	1
282	4.18343e-90	7	0.000690335	1		160	2.9229e-48	7	0.00207101	1		116	9.40213e-22	7	0.0010355	1		293	4.6669e-05	7	0.0010355	1		282	4.18343e-90	7	0.000258876	1
280	1.38125e-85	8	0.000788955	1		140	6.75872e-48	8	0.00236686	1		292	1.25382e-21	8	0.00118343	1		181	5.33698e-05	8	0.00118343	1		280	1.38125e-85	8	0.000295858	1
310	1.38137e-84	9	0.000887574	1		127	5.2249e-43	9	0.00266272	1		122	4.96238e-21	9	0.00133136	1		125	6.96994e-05	9	0.00133136	1		310	1.38137e-84	9	0.00033284	1
495	5.90297e-83	10	0.000986193	1		19	5.68021e-43	10	0.00295858	1		294	2.08085e-20	10	0.00147929	1		219	7.36287e-05	10	0.00147929	1		495	5.90297e-83	10	0.000369822	1
284	8.25926e-81	11	0.00108481	1		20	1.68557e-42	11	0.00325444	1		40	3.4718e-19	11	0.00162722	1		123	9.01189e-05	11	0.00162722	1		284	8.25926e-81	11	0.000406805	1
457	6.48147e-78	12	0.00118343	1		35	9.44486e-42	12	0.0035503	1		5	7.85481e-19	12	0.00177515	1		191	9.98948e-05	12	0.00177515	1		457	6.48147e-78	12	0.000443787	1
323	4.65255e-77	13	0.00128205	1		41	1.69307e-40	13	0.00384615	1		44	9.07215e-18	13	0.00192308	1		329	0.000150319	13	0.00192308	1		323	4.65255e-77	13	0.000480769	1
313	7.08942e-76	14	0.00138067	1		143	2.45515e-38	14	0.00414201	1		50	4.01313e-17	14	0.00207101	1		216	0.000333408	14	0.00207101	1		313	7.08942e-76	14	0.000517751	1
157	8.51086e-76	15	0.00147929	1		135	3.21268e-37	15	0.00443787	1		90	5.61921e-17	15	0.00221893	1		147	0.000517367	15	0.00221893	1		157	8.51086e-76	15	0.000554734	1
299	1.15862e-75	16	0.00157791	1		31	6.11952e-36	16	0.00473373	1		124	1.82189e-16	16	0.00236686	1		315	0.000714103	16	0.00236686	1		299	1.15862e-75	16	0.000591716	1
400	6.38211e-75	17	0.00167653	1		126	1.44439e-34	17	0.00502959	1		28	4.14206e-16	17	0.00251479	1		309	0.000779556	17	0.00251479	1		400	6.38211e-75	17	0.000628698	1
225	2.46025e-74	18	0.00177515	1		22	8.3514e-34	18	0.00532544	1		202	8.55724e-16	18	0.00266272	1		269	0.00128094	18	0.00266272	1		619	1.86697e-74	18	0.00066568	1
271	5.62219e-73	19	0.00187377	1		30	4.7104e-27	19	0.0056213	1		25	1.89875e-15	19	0.00281065	1		211	0.00255335	19	0.00281065	1		225	2.46025e-74	19	0.000702663	1
318	9.95328e-73	20	0.00197239	1		26	6.31962e-27	20	0.00591716	1		12	7.36187e-15	20	0.00295858	1		336	0.00262537	20	0.00295858	1		624	1.05005e-73	20	0.000739645	1
62	2.79378e-71	21	0.00207101	1		100	5.76863e-26	21	0.00621302	1		188	2.38651e-14	21	0.00310651	1		304	0.00324732	21	0.00310651	0		271	5.62219e-73	21	0.000776627	1
205	6.25979e-71	22	0.00216963	1		94	4.96935e-25	22	0.00650888	1		140	7.72697e-14	22	0.00325444	1		204	0.00406356	22	0.00325444	0		318	9.95328e-73	22	0.000813609	1
226	3.63695e-69	23	0.00226824	1		136	2.30715e-24	23	0.00680473	1		168	1.42679e-13	23	0.00340237	1		330	0.00428872	23	0.00340237	0		62	2.79378e-71	23	0.000850592	1
150	2.33949e-68	24	0.00236686	1		25	3.64374e-23	24	0.00710059	1		34	4.51452e-13	24	0.0035503	1		308	0.00611596	24	0.0035503	0		205	6.25979e-71	24	0.000887574	1
324	1.0898e-65	25	0.00246548	1		146	2.05556e-22	25	0.00739645	1		142	5.43058e-13	25	0.00369822	1		194	0.00636465	25	0.00369822	0		226	3.63695e-69	25	0.000924556	1
231	1.49381e-65	26	0.0025641	1		124	5.9394e-22	26	0.00769231	1		141	2.28626e-12	26	0.00384615	1		5	0.00641901	26	0.00384615	0		150	2.33949e-68	26	0.000961538	1
320	2.9247e-65	27	0.00266272	1		10	6.70458e-22	27	0.00798817	1		293	3.43018e-12	27	0.00399408	1		263	0.00650976	27	0.00399408	0		324	1.0898e-65	27	0.000998521	1
211	5.15805e-65	28	0.00276134	1		104	6.40525e-21	28	0.00828402	1		337	4.90298e-12	28	0.00414201	1		281	0.00665522	28	0.00414201	0		231	1.49381e-65	28	0.0010355	1
300	1.11477e-64	29	0.00285996	1		164	1.21317e-20	29	0.00857988	1		68	5.55845e-12	29	0.00428994	1		209	0.00679389	29	0.00428994	0		320	2.9247e-65	29	0.00107249	1
322	2.46303e-64	30	0.00295858	1		109	2.81797e-19	30	0.00887574	1		316	6.14404e-12	30	0.00443787	1		280	0.00770252	30	0.00443787	0		211	5.15805e-65	30	0.00110947	1
207	3.01961e-63	31	0.0030572	1		2	5.08146e-19	31	0.0091716	1		67	6.73264e-12	31	0.0045858	1		265	0.00798458	31	0.0045858	0		300	1.11477e-64	31	0.00114645	1
130	9.33595e-63	32	0.00315582	1		72	2.30429e-18	32	0.00946746	1		194	1.31859e-11	32	0.00473373	1		278	0.00829187	32	0.00473373	0		322	2.46303e-64	32	0.00118343	1
460	1.60367e-62	33	0.00325444	1		92	4.79636e-18	33	0.00976331	1		291	1.81394e-11	33	0.00488166	1		273	0.00867972	33	0.00488166	0		207	3.01961e-63	33	0.00122041	1
149	4.46874e-62	34	0.00335306	1		37	3.15414e-17	34	0.0100592	1		330	5.75109e-11	34	0.00502959	1		337	0.00888186	34	0.00502959	0		130	9.33595e-63	34	0.0012574	1
200	9.92786e-62	35	0.00345168	1		91	4.76962e-17	35	0.010355	1		209	1.00422e-10	35	0.00517751	1		270	0.0107291	35	0.00517751	0		460	1.60367e-62	35	0.00129438	1
196	5.91248e-61	36	0.0035503	1		167	1.1588e-16	36	0.0106509	1		160	1.09795e-10	36	0.00532544	1		303	0.0111289	36	0.00532544	0		149	4.46874e-62	36	0.00133136	1
212	8.25862e-61	37	0.00364892	1		73	1.29236e-15	37	0.0109467	1		181	2.07316e-10	37	0.00547337	1		295	0.0122796	37	0.00547337	0		200	9.92786e-62	37	0.00136834	1
312	1.37963e-60	38	0.00374753	1		28	4.66211e-15	38	0.0112426	1		197	2.53025e-10	38	0.0056213	1		325	0.0128108	38	0.0056213	0		196	5.91248e-61	38	0.00140533	1
302	4.92672e-60	39	0.00384615	1		88	6.45497e-15	39	0.0115385	1		20	3.17205e-10	39	0.00576923	1		50	0.0129771	39	0.00576923	0		212	8.25862e-61	39	0.00144231	1
296	6.95833e-60	40	0.00394477	1		128	1.37662e-14	40	0.0118343	1		49	5.67538e-10	40	0.00591716	1		334	0.0159258	40	0.00591716	0		312	1.37963e-60	40	0.00147929	1
314	4.67745e-59	41	0.00404339	1		107	2.20891e-14	41	0.0121302	1		219	5.91338e-10	41	0.00606509	1		122	0.0160659	41	0.00606509	0		519	2.75243e-60	41	0.00151627	1
463	1.60756e-58	42	0.00414201	1		53	4.76234e-14	42	0.012426	1		35	6.91326e-10	42	0.00621302	1		284	0.0164925	42	0.00621302	0		628	2.77218e-60	42	0.00155325	1
190	1.85437e-58	43	0.00424063	1		80	5.13746e-14	43	0.0127219	1		213	1.29244e-09	43	0.00636095	1		161	0.0176922	43	0.00636095	0		302	4.92672e-60	43	0.00159024	1
461	4.22735e-58	44	0.00433925	1		14	5.53983e-14	44	0.0130178	1		78	1.47464e-09	44	0.00650888	1		78	0.0193951	44	0.00650888	0		296	6.95833e-60	44	0.00162722	1
311	1.14095e-57	45	0.00443787	1		11	5.55659e-14	45	0.0133136	1		270	1.83664e-09	45	0.0066568	1		305	0.0194597	45	0.0066568	0		314	4.67745e-59	45	0.0016642	1
291	3.51315e-57	46	0.00453649	1		6	1.59338e-13	46	0.0136095	1		200	2.14568e-09	46	0.00680473	1		276	0.0194968	46	0.00680473	0		463	1.60756e-58	46	0.00170118	1
451	3.59153e-57	47	0.00463511	1		96	2.47125e-13	47	0.0139053	1		329	2.33791e-09	47	0.00695266	1		171	0.0226247	47	0.00695266	0		190	1.85437e-58	47	0.00173817	1
289	4.05573e-57	48	0.00473373	1		134	2.68657e-13	48	0.0142012	1		127	4.39719e-09	48	0.00710059	1		333	0.0239461	48	0.00710059	0		461	4.22735e-58	48	0.00177515	1
351	4.43404e-57	49	0.00483235	1		139	5.39577e-13	49	0.014497	1		174	4.42126e-09	49	0.00724852	1		210	0.0247151	49	0.00724852	0		311	1.14095e-57	49	0.00181213	1
180	2.36732e-56	50	0.00493097	1		118	5.75294e-13	50	0.0147929	1		143	4.92151e-09	50	0.00739645	1		19	0.0253966	50	0.00739645	0		291	3.51315e-57	50	0.00184911	1
316	4.02453e-56	51	0.00502959	1		132	1.02268e-12	51	0.0150888	1		145	6.76931e-09	51	0.00754438	1		261	0.0273386	51	0.00754438	0		451	3.59153e-57	51	0.00188609	1
195	6.92985e-55	52	0.00512821	1		129	1.5854e-12	52	0.0153846	1		146	7.80197e-09	52	0.00769231	1		279	0.0275031	52	0.00769231	0		289	4.05573e-57	52	0.00192308	1
449	2.82581e-54	53	0.00522682	1		114	2.07244e-12	53	0.0156805	1		167	1.45303e-08	53	0.00784024	1		172	0.0276123	53	0.00784024	0		351	4.43404e-57	53	0.00196006	1
213	4.51994e-54	54	0.00532544	1		24	2.2353e-12	54	0.0159763	1		77	3.01214e-08	54	0.00798817	1		90	0.0291755	54	0.00798817	0		180	2.36732e-56	54	0.00199704	1
295	6.02763e-54	55	0.00542406	1		74	2.41537e-12	55	0.0162722	1		334	3.5309e-08	55	0.00813609	1		237	0.0302505	55	0.00813609	0		316	4.02453e-56	55	0.00203402	1
325	2.11261e-53	56	0.00552268	1		75	8.89191e-12	56	0.016568	1		285	4.51931e-08	56	0.00828402	1		168	0.0304129	56	0.00828402	0		195	6.92985e-55	56	0.00207101	1
440	5.68259e-53	57	0.0056213	1		87	9.6163e-12	57	0.0168639	1		259	5.95907e-08	57	0.00843195	1		275	0.0315073	57	0.00843195	0		536	9.41512e-55	57	0.00210799	1
131	6.77639e-53	58	0.00571992	1		4	1.71942e-11	58	0.0171598	1		120	6.19521e-08	58	0.00857988	1		264	0.032479	58	0.00857988	0		449	2.82581e-54	58	0.00214497	1
153	9.98971e-53	59	0.00581854	1		156	3.88517e-11	59	0.0174556	1		191	1.16231e-07	59	0.00872781	1		234	0.0339179	59	0.00872781	0		213	4.51994e-54	59	0.00218195	1
488	1.1482e-52	60	0.00591716	1		123	2.41259e-10	60	0.0177515	1		139	1.61556e-07	60	0.00887574	1		296	0.0339305	60	0.00887574	0		295	6.02763e-54	60	0.00221893	1
182	4.04257e-52	61	0.00601578	1		163	2.42125e-10	61	0.0180473	1		22	1.80784e-07	61	0.00902367	1		101	0.0354203	61	0.00902367	0		325	2.11261e-53	61	0.00225592	1
479	7.00319e-52	62	0.0061144	1		152	2.42125e-10	62	0.0183432	1		148	2.03353e-07	62	0.0091716	1		65	0.0363601	62	0.0091716	0		540	5.20251e-53	62	0.0022929	1
63	1.41835e-51	63	0.00621302	1		148	3.77708e-10	63	0.0186391	1		159	2.03353e-07	63	0.00931953	1		312	0.0383339	63	0.00931953	0		440	5.68259e-53	63	0.00232988	1
294	6.98175e-51	64	0.00631164	1		159	3.77708e-10	64	0.0189349	1		96	2.13438e-07	64	0.00946746	1		335	0.0393059	64	0.00946746	0		131	6.77639e-53	64	0.00236686	1
458	3.18272e-50	65	0.00641026	1		125	4.21766e-10	65	0.0192308	1		163	2.69146e-07	65	0.00961538	1		331	0.0423216	65	0.00961538	0		153	9.98971e-53	65	0.00240385	1
349	5.28215e-50	66	0.00650888	1		59	5.71831e-10	66	0.0195266	1		152	2.69146e-07	66	0.00976331	1		285	0.0482514	66	0.00976331	0		488	1.1482e-52	66	0.00244083	1
86	2.43115e-49	67	0.0066075	1		138	6.35883e-10	67	0.0198225	1		101	3.15039e-07	67	0.00991124	1		290	0.0539753	67	0.00991124	0		182	4.04257e-52	67	0.00247781	1
292	2.7965e-49	68	0.00670611	1		113	1.24329e-09	68	0.0201183	1		273	3.1644e-07	68	0.0100592	1		338	0.0643654	68	0.0100592	0		479	7.00319e-52	68	0.00251479	1
44	1.06133e-48	69	0.00680473	1		18	2.34418e-09	69	0.0204142	1		309	3.38094e-07	69	0.0102071	1		327	0.0643655	69	0.0102071	0		63	1.41835e-51	69	0.00255178	1
471	1.25851e-48	70	0.00690335	1		1	2.46178e-09	70	0.0207101	1		134	3.42827e-07	70	0.010355	1		40	0.0654546	70	0.010355	0		294	6.98175e-51	70	0.00258876	1
485	1.54074e-48	71	0.00700197	1		7	2.99542e-09	71	0.0210059	1		6	3.70921e-07	71	0.010503	1		175	0.0655903	71	0.010503	0		458	3.18272e-50	71	0.00262574	1
301	6.11346e-48	72	0.00710059	1		34	3.79556e-09	72	0.0213018	1		117	7.26336e-07	72	0.0106509	1		54	0.0657678	72	0.0106509	0		349	5.28215e-50	72	0.00266272	1
337	6.82646e-48	73	0.00719921	1		17	4.9797e-09	73	0.0215976	1		237	7.47066e-07	73	0.0107988	1		177	0.06664	73	0.0107988	0		86	2.43115e-49	73	0.0026997	1
374	8.57777e-48	74	0.00729783	1		133	4.99253e-09	74	0.0218935	1		71	7.89448e-07	74	0.0109467	1		220	0.0682882	74	0.0109467	0		292	2.7965e-49	74	0.00273669	1
380	9.20941e-48	75	0.00739645	1		111	3.3185e-08	75	0.0221893	1		52	1.0962e-06	75	0.0110947	1		165	0.0731053	75	0.0110947	0		44	1.06133e-48	75	0.00277367	1
453	1.32496e-47	76	0.00749507	1		83	3.53469e-08	76	0.0224852	1		69	1.16507e-06	76	0.0112426	1		29	0.0733677	76	0.0112426	0		471	1.25851e-48	76	0.00281065	1
147	1.42599e-47	77	0.00759369	1		39	7.55796e-08	77	0.0227811	1		151	1.79173e-06	77	0.0113905	1		93	0.0741974	77	0.0113905	0		485	1.54074e-48	77	0.00284763	1
261	2.63455e-47	78	0.00769231	1		27	7.98614e-08	78	0.0230769	1		65	1.79595e-06	78	0.0115385	1		291	0.076599	78	0.0115385	0		667	2.9229e-48	78	0.00288462	1
382	9.85642e-47	79	0.00779093	1		98	8.03108e-08	79	0.0233728	1		311	2.12649e-06	79	0.0116864	1		189	0.0770624	79	0.0116864	0		301	6.11346e-48	79	0.0029216	1
154	1.05652e-46	80	0.00788955	1		89	8.49952e-08	80	0.0236686	1		161	3.59498e-06	80	0.0118343	1		6	0.0778262	80	0.0118343	0		647	6.75872e-48	80	0.00295858	1
232	1.13415e-46	81	0.00798817	1		108	9.95627e-08	81	0.0239645	1		107	4.88581e-06	81	0.0119822	1		298	0.0781259	81	0.0119822	0		337	6.82646e-48	81	0.00299556	1
359	2.51375e-46	82	0.00808679	1		168	1.32199e-07	82	0.0242604	1		59	5.06491e-06	82	0.0121302	1		28	0.0802711	82	0.0121302	0		374	8.57777e-48	82	0.00303254	1
364	1.18119e-45	83	0.0081854	1		147	2.1876e-07	83	0.0245562	1		27	5.17934e-06	83	0.0122781	1		173	0.0806192	83	0.0122781	0		380	9.20941e-48	83	0.00306953	1
85	1.31394e-45	84	0.00828402	1		115	2.21888e-07	84	0.0248521	1		278	5.6372e-06	84	0.012426	1		200	0.0810109	84	0.012426	0		799	1.29761e-47	84	0.00310651	1
174	2.10702e-45	85	0.00838264	1		81	3.07956e-07	85	0.0251479	1		13	1.11778e-05	85	0.012574	1		238	0.0817512	85	0.012574	0		453	1.32496e-47	85	0.00314349	1
102	4.25219e-45	86	0.00848126	1		52	5.69891e-07	86	0.0254438	1		75	1.43095e-05	86	0.0127219	1		68	0.0827112	86	0.0127219	0		147	1.42599e-47	86	0.00318047	1
343	5.88149e-45	87	0.00857988	1		8	8.61466e-07	87	0.0257396	1		308	1.74584e-05	87	0.0128698	1		302	0.085922	87	0.0128698	0		261	2.63455e-47	87	0.00321746	1
263	7.46953e-45	88	0.0086785	1		55	2.68911e-06	88	0.0260355	1		247	1.92299e-05	88	0.0130178	1		108	0.0865679	88	0.0130178	0		382	9.85642e-47	88	0.00325444	1
369	3.01252e-44	89	0.00877712	1		110	5.00302e-06	89	0.0263314	1		7	2.09422e-05	89	0.0131657	1		185	0.0887835	89	0.0131657	0		154	1.05652e-46	89	0.00329142	1
224	7.0268e-44	90	0.00887574	1		106	6.19559e-06	90	0.0266272	1		46	2.30875e-05	90	0.0133136	1		253	0.0919812	90	0.0133136	0		232	1.13415e-46	90	0.0033284	1
309	7.87678e-44	91	0.00897436	1		70	6.32362e-06	91	0.0269231	1		121	2.32681e-05	91	0.0134615	1		169	0.0925079	91	0.0134615	0		801	2.11647e-46	91	0.00336538	1
36	9.64938e-44	92	0.00907298	1		42	6.49014e-06	92	0.0272189	1		112	2.58316e-05	92	0.0136095	1		158	0.092508	92	0.0136095	0		359	2.51375e-46	92	0.00340237	1
274	1.83095e-43	93	0.0091716	1		137	7.11376e-06	93	0.0275148	1		265	2.61691e-05	93	0.0137574	1		260	0.0952693	93	0.0137574	0		364	1.18119e-45	93	0.00343935	1
141	4.1397e-43	94	0.00927022	1		116	1.02413e-05	94	0.0278107	1		234	3.02071e-05	94	0.0139053	1		311	0.0985263	94	0.0139053	0		85	1.31394e-45	94	0.00347633	1
482	5.40554e-43	95	0.00936884	1		95	1.04661e-05	95	0.0281065	1		204	4.40789e-05	95	0.0140533	1		247	0.0993567	95	0.0140533	0		174	2.10702e-45	95	0.00351331	1
467	6.14348e-43	96	0.00946746	1		71	1.3908e-05	96	0.0284024	1		218	4.45575e-05	96	0.0142012	1		33	0.100044	96	0.0142012	0		102	4.25219e-45	96	0.0035503	1
468	9.69426e-43	97	0.00956607	1		76	1.96821e-05	97	0.0286982	1		70	4.7141e-05	97	0.0143491	1		142	0.103016	97	0.0143491	0		343	5.88149e-45	97	0.00358728	1
437	1.33798e-42	98	0.00966469	1		93	2.3789e-05	98	0.0289941	1		303	4.83027e-05	98	0.014497	1		286	0.104221	98	0.014497	0		263	7.46953e-45	98	0.00362426	1
269	4.0498e-42	99	0.00976331	1		120	4.0053e-05	99	0.0292899	1		4	4.94706e-05	99	0.014645	1		48	0.11647	99	0.014645	0		369	3.01252e-44	99	0.00366124	1
259	1.4959e-41	100	0.00986193	1		84	4.07688e-05	100	0.0295858	1		37	5.50796e-05	100	0.0147929	1		162	0.116596	100	0.0147929	0		224	7.0268e-44	100	0.00369822	1
161	2.35761e-41	101	0.00996055	1		119	4.3131e-05	101	0.0298817	1		104	5.94115e-05	101	0.0149408	1		67	0.117949	101	0.0149408	0		309	7.87678e-44	101	0.00373521	1
268	1.02695e-40	102	0.0100592	1		97	4.63441e-05	102	0.0301775	1		296	6.70274e-05	102	0.0150888	1		205	0.119852	102	0.0150888	0		36	9.64938e-44	102	0.00377219	1
31	1.10553e-40	103	0.0101578	1		155	5.23447e-05	103	0.0304734	1		332	6.84829e-05	103	0.0152367	1		257	0.121575	103	0.0152367	0		274	1.83095e-43	103	0.00380917	1
428	1.77156e-40	104	0.0102564	1		68	5.35742e-05	104	0.0307692	1		321	6.84829e-05	104	0.0153846	1		76	0.122394	104	0.0153846	0		141	4.1397e-43	104	0.00384615	1
298	2.05536e-40	105	0.010355	1		79	0.000188176	105	0.0310651	1		312	6.96932e-05	105	0.0155325	1		297	0.124477	105	0.0155325	0		634	5.2249e-43	105	0.00388314	1
394	3.68668e-40	106	0.0104536	1		21	0.000212996	106	0.0313609	1		317	7.85224e-05	106	0.0156805	1		178	0.126546	106	0.0156805	0		482	5.40554e-43	106	0.00392012	1
257	2.19682e-39	107	0.0105523	1		38	0.000315977	107	0.0316568	1		328	7.85224e-05	107	0.0158284	1		74	0.12672	107	0.0158284	0		526	5.68021e-43	107	0.0039571	1
260	3.11569e-39	108	0.0106509	1		145	0.000831647	108	0.0319527	1		57	9.76594e-05	108	0.0159763	1		75	0.127302	108	0.0159763	0		467	6.14348e-43	108	0.00399408	1
487	3.9489e-39	109	0.0107495	1		105	0.00122259	109	0.0322485	1		61	0.000112707	109	0.0161243	1		301	0.128418	109	0.0161243	0		468	9.69426e-43	109	0.00403107	1
430	4.22597e-39	110	0.0108481	1		99	0.00155459	110	0.0325444	1		236	0.000118212	110	0.0162722	1		214	0.128984	110	0.0162722	0		437	1.33798e-42	110	0.00406805	1
133	1.05238e-38	111	0.0109467	1		57	0.00247937	111	0.0328402	1		58	0.000148481	111	0.0164201	1		239	0.130706	111	0.0164201	0		527	1.68557e-42	111	0.00410503	1
64	2.69549e-38	112	0.0110454	1		166	0.00313365	112	0.0331361	1		314	0.000157231	112	0.016568	1		307	0.132477	112	0.016568	0		269	4.0498e-42	112	0.00414201	1
11	4.851e-38	113	0.011144	1		51	0.00357492	113	0.033432	1		155	0.000161898	113	0.016716	1		30	0.137191	113	0.016716	0		542	9.44486e-42	113	0.00417899	1
26	1.98915e-37	114	0.0112426	1		67	0.00394368	114	0.0337278	1		310	0.000186393	114	0.0168639	1		106	0.139897	114	0.0168639	0		259	1.4959e-41	114	0.00421598	1
494	2.59063e-37	115	0.0113412	1		162	0.00930425	115	0.0340237	1		268	0.000223821	115	0.0170118	1		110	0.141228	115	0.0170118	0		161	2.35761e-41	115	0.00425296	1
365	1.03817e-36	116	0.0114398	1		50	0.00931114	116	0.0343195	1		335	0.000223897	116	0.0171598	1		120	0.143636	116	0.0171598	0		268	1.02695e-40	116	0.00428994	1
122	1.08582e-36	117	0.0115385	1		40	0.0108282	117	0.0346154	1		305	0.000249044	117	0.0173077	1		46	0.143637	117	0.0173077	0		31	1.10553e-40	117	0.00432692	1
187	1.60354e-36	118	0.0116371	1		151	0.0184853	118	0.0349112	1		16	0.000260679	118	0.0174556	1		61	0.155742	118	0.0174556	0		548	1.69307e-40	118	0.00436391	1
464	7.30535e-36	119	0.0117357	1		102	0.0194341	119	0.0352071	1		110	0.000270335	119	0.0176036	1		184	0.15681	119	0.0176036	0		428	1.77156e-40	119	0.00440089	1
119	1.05978e-35	120	0.0118343	1		3	0.0212867	120	0.035503	1		276	0.00030408	120	0.0177515	1		95	0.157449	120	0.0177515	0		298	2.05536e-40	120	0.00443787	1
278	1.27846e-35	121	0.0119329	1		161	0.0224639	121	0.0357988	1		45	0.000304827	121	0.0178994	1		180	0.159423	121	0.0178994	0		394	3.68668e-40	121	0.00447485	1
401	6.1636e-35	122	0.0120316	1		64	0.0324816	122	0.0360947	1		228	0.00031048	122	0.0180473	1		145	0.160847	122	0.0180473	0		257	2.19682e-39	122	0.00451183	1
218	7.15883e-35	123	0.0121302	1		103	0.0375394	123	0.0363905	0		74	0.000356045	123	0.0181953	1		116	0.163894	123	0.0181953	0		260	3.11569e-39	123	0.00454882	1
38	7.36916e-35	124	0.0122288	1		165	0.0395928	124	0.0366864	0		275	0.00038913	124	0.0183432	1		215	0.164746	124	0.0183432	0		487	3.9489e-39	124	0.0045858	1
492	1.31465e-34	125	0.0123274	1		78	0.0424971	125	0.0369822	0		189	0.0003923	125	0.0184911	1		267	0.171111	125	0.0184911	0		430	4.22597e-39	125	0.00462278	1
402	3.06079e-34	126	0.012426	1		13	0.0622893	126	0.0372781	0		333	0.000395879	126	0.0186391	1		31	0.173316	126	0.0186391	0		133	1.05238e-38	126	0.00465976	1
266	4.00756e-34	127	0.0125247	1		141	0.0651152	127	0.037574	0		98	0.000422773	127	0.018787	1		17	0.181217	127	0.018787	0		650	2.45515e-38	127	0.00469675	1
156	4.51669e-34	128	0.0126233	1		62	0.0686963	128	0.0378698	0		144	0.000429238	128	0.0189349	1		73	0.183303	128	0.0189349	0		64	2.69549e-38	128	0.00473373	1
221	4.61123e-34	129	0.0127219	1		85	0.0710496	129	0.0381657	0		279	0.000441652	129	0.0190828	1		323	0.187024	129	0.0190828	0		11	4.851e-38	129	0.00477071	1
429	3.08227e-33	130	0.0128205	1		9	0.0888401	130	0.0384615	0		106	0.000452433	130	0.0192308	1		240	0.193627	130	0.0192308	0		26	1.98915e-37	130	0.00480769	1
424	3.98625e-33	131	0.0129191	1		46	0.114459	131	0.0387574	0		331	0.0004963	131	0.0193787	1		166	0.201853	131	0.0193787	0		494	2.59063e-37	131	0.00484467	1
273	2.37443e-32	132	0.0130178	1		158	0.146492	132	0.0390533	0		175	0.000511085	132	0.0195266	1		227	0.202033	132	0.0195266	0		642	3.21268e-37	132	0.00488166	1
230	2.77354e-32	133	0.0131164	1		169	0.146492	133	0.0393491	0		217	0.000526175	133	0.0196746	1		266	0.202797	133	0.0196746	0		365	1.03817e-36	133	0.00491864	1
290	3.67553e-32	134	0.013215	1		47	0.165426	134	0.039645	0		165	0.000588921	134	0.0198225	1		179	0.207649	134	0.0198225	0		122	1.08582e-36	134	0.00495562	1
125	6.71469e-32	135	0.0133136	1		86	0.166833	135	0.0399408	0		173	0.000602686	135	0.0199704	1		71	0.217032	135	0.0199704	0		187	1.60354e-36	135	0.0049926	1
74	7.01664e-32	136	0.0134122	1		142	0.166891	136	0.0402367	0		289	0.000623393	136	0.0201183	1		192	0.217445	136	0.0201183	0		538	6.11952e-36	136	0.00502959	1
476	9.38608e-32	137	0.0135108	1		44	0.172722	137	0.0405325	0		281	0.000657608	137	0.0202663	1		70	0.223266	137	0.0202663	0		464	7.30535e-36	137	0.00506657	1
123	1.17185e-31	138	0.0136095	1		154	0.202847	138	0.0408284	0		10	0.000661506	138	0.0204142	1		140	0.225934	138	0.0204142	0		119	1.05978e-35	138	0.00510355	1
144	1.50125e-31	139	0.0137081	1		122	0.210754	139	0.0411243	0		269	0.000845196	139	0.0205621	1		236	0.233059	139	0.0205621	0		278	1.27846e-35	139	0.00514053	1
219	1.94526e-31	140	0.0138067	1		23	0.225042	140	0.0414201	0		85	0.000904915	140	0.0207101	1		310	0.24315	140	0.0207101	0		401	6.1636e-35	140	0.00517751	1
129	2.17626e-31	141	0.0139053	1		16	0.238839	141	0.041716	0		86	0.00098474	141	0.020858	1		42	0.244408	141	0.020858	0		218	7.15883e-35	141	0.0052145	1
220	2.79561e-31	142	0.0140039	1		130	0.266097	142	0.0420118	0		137	0.00101557	142	0.0210059	1		89	0.255146	142	0.0210059	0		38	7.36916e-35	142	0.00525148	1
67	3.55892e-31	143	0.0141026	1		63	0.279428	143	0.0423077	0		203	0.00107916	143	0.0211538	1		146	0.258101	143	0.0211538	0		492	1.31465e-34	143	0.00528846	1
330	4.13411e-31	144	0.0142012	1		153	0.29458	144	0.0426036	0		105	0.00111618	144	0.0213018	1		207	0.259388	144	0.0213018	0		633	1.44439e-34	144	0.00532544	1
162	4.14031e-31	145	0.0142998	1		157	0.324227	145	0.0428994	0		80	0.00113437	145	0.0214497	1		32	0.261106	145	0.0214497	0		402	3.06079e-34	145	0.00536243	1
469	8.96026e-31	146	0.0143984	1		131	0.370306	146	0.0431953	0		185	0.00130253	146	0.0215976	1		322	0.264055	146	0.0215976	0		266	4.00756e-34	146	0.00539941	1
412	9.87989e-31	147	0.014497	1		43	0.402649	147	0.0434911	0		95	0.00131389	147	0.0217456	1		314	0.266211	147	0.0217456	0		156	4.51669e-34	147	0.00543639	1
491	1.39708e-30	148	0.0145957	1		56	0.406559	148	0.043787	0		99	0.00131706	148	0.0218935	1		300	0.270079	148	0.0218935	0		221	4.61123e-34	148	0.00547337	1
243	1.47334e-30	149	0.0146943	1		5	0.423237	149	0.0440828	0		227	0.00138297	149	0.0220414	1		223	0.272505	149	0.0220414	0		529	8.3514e-34	149	0.00551036	1
423	2.57338e-30	150	0.0147929	1		69	0.431555	150	0.0443787	0		246	0.00149395	150	0.0221893	1		45	0.273799	150	0.0221893	0		429	3.08227e-33	150	0.00554734	1
223	4.06992e-30	151	0.0148915	1		101	0.447754	151	0.0446746	0		108	0.00154402	151	0.0223373	1		326	0.273827	151	0.0223373	0		424	3.98625e-33	151	0.00558432	1
27	9.7099e-30	152	0.0149901	1		82	0.450463	152	0.0449704	0		336	0.0015697	152	0.0224852	1		201	0.279878	152	0.0224852	0		273	2.37443e-32	152	0.0056213	1
506	2.48226e-29	153	0.0150888	1		49	0.458518	153	0.0452663	0		263	0.00160188	153	0.0226331	1		34	0.281969	153	0.0226331	0		230	2.77354e-32	153	0.00565828	1
229	4.03888e-29	154	0.0151874	1		149	0.489621	154	0.0455621	0		177	0.00163395	154	0.0227811	1		117	0.281988	154	0.0227811	0		290	3.67553e-32	154	0.00569527	1
168	9.07252e-29	155	0.015286	1		58	0.501612	155	0.045858	0		287	0.00166657	155	0.022929	1		317	0.287031	155	0.022929	0		125	6.71469e-32	155	0.00573225	1
20	9.60486e-29	156	0.0153846	1		66	0.511491	156	0.0461538	0		81	0.00175887	156	0.0230769	1		328	0.287031	156	0.0230769	0		74	7.01664e-32	156	0.00576923	1
281	1.09016e-28	157	0.0154832	1		45	0.515114	157	0.0464497	0		126	0.00178806	157	0.0232249	1		141	0.287111	157	0.0232249	0		476	9.38608e-32	157	0.00580621	1
166	1.33599e-28	158	0.0155819	1		15	0.561392	158	0.0467456	0		264	0.00180217	158	0.0233728	1		72	0.28803	158	0.0233728	0		123	1.17185e-31	158	0.0058432	1
297	1.88104e-28	159	0.0156805	1		77	0.576397	159	0.0470414	0		315	0.00200433	159	0.0235207	1		60	0.29193	159	0.0235207	0		144	1.50125e-31	159	0.00588018	1
189	2.43036e-28	160	0.0157791	1		65	0.596282	160	0.0473373	0		286	0.00205479	160	0.0236686	1		160	0.29306	160	0.0236686	0		219	1.94526e-31	160	0.00591716	1
151	3.50335e-28	161	0.0158777	1		54	0.668261	161	0.0476331	0		14	0.00205714	161	0.0238166	1		104	0.293546	161	0.0238166	0		129	2.17626e-31	161	0.00595414	1
286	7.07581e-28	162	0.0159763	1		60	0.725369	162	0.047929	0		8	0.00215797	162	0.0239645	1		198	0.29909	162	0.0239645	0		220	2.79561e-31	162	0.00599112	1
304	8.60986e-28	163	0.016075	1		90	0.729867	163	0.0482249	0		109	0.00228388	163	0.0241124	1		156	0.300229	163	0.0241124	0		67	3.55892e-31	163	0.00602811	1
165	1.69757e-27	164	0.0161736	1		61	0.733841	164	0.0485207	0		230	0.00237015	164	0.0242604	1		139	0.303099	164	0.0242604	0		330	4.13411e-31	164	0.00606509	1
465	2.16868e-27	165	0.0162722	1		36	0.753265	165	0.0488166	0		176	0.00239957	165	0.0244083	1		187	0.304801	165	0.0244083	0		162	4.14031e-31	165	0.00610207	1
481	2.42086e-27	166	0.0163708	1		150	0.869266	166	0.0491124	0		23	0.00300366	166	0.0245562	1		13	0.305548	166	0.0245562	0		469	8.96026e-31	166	0.00613905	1
99	4.70936e-27	167	0.0164694	1		32	0.940585	167	0.0494083	0		210	0.00305392	167	0.0247041	1		195	0.310355	167	0.0247041	0		412	9.87989e-31	167	0.00617604	1
155	5.26299e-27	168	0.016568	1		48	0.984892	168	0.0497041	0		87	0.00308644	168	0.0248521	1		24	0.310648	168	0.0248521	0		491	1.39708e-30	168	0.00621302	1
120	2.39666e-26	169	0.0166667	1		144	0.990732	169	0.05	0		290	0.00313423	169	0.025	1		190	0.313108	169	0.025	0		243	1.47334e-30	169	0.00625	1
92	3.0289e-26	170	0.0167653	1								60	0.00336366	170	0.0251479	1		271	0.315719	170	0.0251479	0		423	2.57338e-30	170	0.00628698	1
5	3.33607e-26	171	0.0168639	1								192	0.00372601	171	0.0252959	1		268	0.322982	171	0.0252959	0		223	4.06992e-30	171	0.00632396	1
13	6.14214e-26	172	0.0169625	1								304	0.00400239	172	0.0254438	1		230	0.323113	172	0.0254438	0		27	9.7099e-30	172	0.00636095	1
489	2.3757e-25	173	0.0170611	1								249	0.00418564	173	0.0255917	1		69	0.325708	173	0.0255917	0		709	1.55963e-29	173	0.00639793	1
493	3.50903e-25	174	0.0171598	1								277	0.0045053	174	0.0257396	1		332	0.332452	174	0.0257396	0		506	2.48226e-29	174	0.00643491	1
197	8.99686e-25	175	0.0172584	1								94	0.00451246	175	0.0258876	1		321	0.332452	175	0.0258876	0		229	4.03888e-29	175	0.00647189	1
114	1.13333e-24	176	0.017357	1								245	0.00507829	176	0.0260355	1		232	0.337084	176	0.0260355	0		168	9.07252e-29	176	0.00650888	1
328	4.13041e-24	177	0.0174556	1								179	0.00620772	177	0.0261834	1		231	0.33946	177	0.0261834	0		20	9.60486e-29	177	0.00654586	1
317	4.13042e-24	178	0.0175542	1								250	0.00641578	178	0.0263314	1		167	0.346319	178	0.0263314	0		281	1.09016e-28	178	0.00658284	1
307	1.4414e-23	179	0.0176529	1								244	0.00723616	179	0.0264793	1		252	0.349823	179	0.0264793	0		166	1.33599e-28	179	0.00661982	1
478	1.71977e-23	180	0.0177515	1								76	0.00727791	180	0.0266272	1		98	0.365277	180	0.0266272	0		297	1.88104e-28	180	0.0066568	1
484	2.12151e-23	181	0.0178501	1								135	0.00737717	181	0.0267751	1		199	0.368876	181	0.0267751	0		189	2.43036e-28	181	0.00669379	1
87	3.39653e-23	182	0.0179487	1								103	0.00827385	182	0.0269231	1		109	0.371479	182	0.0269231	0		151	3.50335e-28	182	0.00673077	1
146	1.60033e-22	183	0.0180473	1								79	0.00857176	183	0.027071	1		246	0.374543	183	0.027071	0		286	7.07581e-28	183	0.00676775	1
138	1.7097e-22	184	0.018146	1								2	0.00882265	184	0.0272189	1		319	0.377223	184	0.0272189	0		304	8.60986e-28	184	0.00680473	1
315	3.00929e-22	185	0.0182446	1								235	0.00945366	185	0.0273669	1		176	0.378669	185	0.0273669	0		165	1.69757e-27	185	0.00684172	1
358	3.05447e-22	186	0.0183432	1								100	0.0103671	186	0.0275148	1		259	0.382002	186	0.0275148	0		465	2.16868e-27	186	0.0068787	1
90	6.99392e-22	187	0.0184418	1								47	0.0115789	187	0.0276627	1		143	0.382974	187	0.0276627	0		481	2.42086e-27	187	0.00691568	1
332	8.04741e-22	188	0.0185404	1								266	0.0120435	188	0.0278107	1		127	0.383522	188	0.0278107	0		99	4.70936e-27	188	0.00695266	1
321	8.04741e-22	189	0.0186391	1								182	0.0120617	189	0.0279586	1		2	0.385065	189	0.0279586	0		537	4.7104e-27	189	0.00698964	1
91	1.17965e-21	190	0.0187377	1								283	0.0127417	190	0.0281065	1		245	0.387967	190	0.0281065	0		155	5.26299e-27	190	0.00702663	1
71	2.53433e-21	191	0.0188363	1								119	0.0143769	191	0.0282544	1		59	0.391323	191	0.0282544	0		533	6.31962e-27	191	0.00706361	1
126	3.38755e-21	192	0.0189349	1								63	0.0144426	192	0.0284024	1		3	0.393025	192	0.0284024	0		695	8.00002e-27	192	0.00710059	1
234	5.23169e-21	193	0.0190335	1								216	0.0146776	193	0.0285503	1		7	0.405053	193	0.0285503	0		120	2.39666e-26	193	0.00713757	1
68	8.17729e-21	194	0.0191321	1								36	0.0149899	194	0.0286982	1		250	0.407121	194	0.0286982	0		92	3.0289e-26	194	0.00717456	1
438	1.12828e-20	195	0.0192308	1								43	0.0171241	195	0.0288462	1		241	0.417009	195	0.0288462	0		5	3.33607e-26	195	0.00721154	1
42	1.15688e-20	196	0.0193294	1								171	0.0191204	196	0.0289941	1		251	0.417164	196	0.0289941	0		707	4.22296e-26	196	0.00724852	1
69	1.16334e-20	197	0.019428	1								211	0.0197753	197	0.029142	1		20	0.41769	197	0.029142	0		823	5.40539e-26	197	0.0072855	1
376	2.25274e-20	198	0.0195266	1								239	0.0201894	198	0.0292899	1		225	0.422482	198	0.0292899	0		607	5.76863e-26	198	0.00732249	1
201	2.6425e-20	199	0.0196252	1								248	0.0207314	199	0.0294379	1		174	0.430175	199	0.0294379	0		13	6.14214e-26	199	0.00735947	1
249	3.23669e-20	200	0.0197239	1								131	0.0225603	200	0.0295858	1		248	0.434797	200	0.0295858	0		489	2.3757e-25	200	0.00739645	1
227	3.55317e-20	201	0.0198225	1								149	0.0225986	201	0.0297337	1		208	0.443913	201	0.0297337	0		493	3.50903e-25	201	0.00743343	1
132	7.81971e-20	202	0.0199211	1								196	0.0242821	202	0.0298817	1		272	0.448525	202	0.0298817	0		601	4.96935e-25	202	0.00747041	1
233	8.34644e-20	203	0.0200197	1								153	0.0247905	203	0.0300296	1		244	0.453861	203	0.0300296	0		197	8.99686e-25	203	0.0075074	1
41	8.7572e-20	204	0.0201183	1								136	0.0254829	204	0.0301775	1		96	0.461195	204	0.0301775	0		114	1.13333e-24	204	0.00754438	1
483	9.35521e-20	205	0.020217	1								18	0.0261224	205	0.0303254	1		242	0.46399	205	0.0303254	0		643	2.30715e-24	205	0.00758136	1
432	1.55933e-19	206	0.0203156	1								226	0.0319583	206	0.0304734	0		119	0.46645	206	0.0304734	0		328	4.13041e-24	206	0.00761834	1
480	3.15589e-19	207	0.0204142	1								212	0.0350527	207	0.0306213	0		44	0.468009	207	0.0306213	0		317	4.13042e-24	207	0.00765533	1
175	5.26313e-19	208	0.0205128	1								38	0.0367926	208	0.0307692	0		27	0.472066	208	0.0307692	0		307	1.4414e-23	208	0.00769231	1
198	6.54337e-19	209	0.0206114	1								295	0.0383193	209	0.0309172	0		256	0.482088	209	0.0309172	0		478	1.71977e-23	209	0.00772929	1
473	1.09864e-18	210	0.0207101	1								187	0.0396237	210	0.0310651	0		193	0.48691	210	0.0310651	0		484	2.12151e-23	210	0.00776627	1
184	1.18299e-18	211	0.0208087	1								240	0.0409512	211	0.031213	0		203	0.491915	211	0.031213	0		87	3.39653e-23	211	0.00780325	1
470	2.37375e-18	212	0.0209073	1								42	0.0413229	212	0.0313609	0		121	0.492174	212	0.0313609	0		532	3.64374e-23	212	0.00784024	1
356	2.87882e-18	213	0.0210059	1								150	0.0413836	213	0.0315089	0		150	0.504119	213	0.0315089	0		146	1.60033e-22	213	0.00787722	1
258	4.4163e-18	214	0.0211045	1								320	0.0416799	214	0.0316568	0		229	0.504134	214	0.0316568	0		138	1.7097e-22	214	0.0079142	1
75	5.10605e-18	215	0.0212032	1								93	0.0426004	215	0.0318047	0		235	0.508428	215	0.0318047	0		653	2.05556e-22	215	0.00795118	1
405	6.50062e-18	216	0.0213018	1								166	0.0440308	216	0.0319527	0		154	0.511638	216	0.0319527	0		315	3.00929e-22	216	0.00798817	1
137	7.14609e-18	217	0.0214004	1								164	0.0448337	217	0.0321006	0		306	0.518699	217	0.0321006	0		358	3.05447e-22	217	0.00802515	1
353	7.19416e-18	218	0.021499	1								9	0.0465513	218	0.0322485	0		4	0.522189	218	0.0322485	0		631	5.9394e-22	218	0.00806213	1
21	1.01736e-17	219	0.0215976	1								257	0.0468817	219	0.0323964	0		152	0.52232	219	0.0323964	0		517	6.70458e-22	219	0.00809911	1
72	1.4708e-17	220	0.0216963	1								157	0.0473136	220	0.0325444	0		163	0.52232	220	0.0325444	0		90	6.99392e-22	220	0.00813609	1
497	1.50323e-17	221	0.0217949	1								313	0.0480378	221	0.0326923	0		94	0.530478	221	0.0326923	0		332	8.04741e-22	221	0.00817308	1
486	1.50323e-17	222	0.0218935	1								338	0.0531255	222	0.0328402	0		53	0.533464	222	0.0328402	0		321	8.04741e-22	222	0.00821006	1
48	1.64491e-17	223	0.0219921	1								327	0.0531255	223	0.0329882	0		79	0.533746	223	0.0329882	0		792	9.40213e-22	223	0.00824704	1
118	1.89369e-17	224	0.0220907	1								280	0.0544251	224	0.0331361	0		25	0.543288	224	0.0331361	0		91	1.17965e-21	224	0.00828402	1
386	2.11619e-17	225	0.0221893	1								32	0.0546556	225	0.033284	0		170	0.548261	225	0.033284	0		968	1.25382e-21	225	0.00832101	1
459	2.69564e-17	226	0.022288	1								17	0.0559544	226	0.033432	0		80	0.555419	226	0.033432	0		71	2.53433e-21	226	0.00835799	1
409	2.75944e-17	227	0.0223866	1								238	0.057118	227	0.0335799	0		221	0.570175	227	0.0335799	0		126	3.38755e-21	227	0.00839497	1
46	5.03408e-17	228	0.0224852	1								178	0.0582541	228	0.0337278	0		100	0.572744	228	0.0337278	0		798	4.96238e-21	228	0.00843195	1
164	9.60518e-17	229	0.0225838	1								156	0.0586894	229	0.0338757	0		186	0.576789	229	0.0338757	0		234	5.23169e-21	229	0.00846893	1
56	1.12608e-16	230	0.0226824	1								162	0.0634033	230	0.0340237	0		52	0.577462	230	0.0340237	0		611	6.40525e-21	230	0.00850592	1
499	1.94194e-16	231	0.0227811	1								221	0.066404	231	0.0341716	0		155	0.588424	231	0.0341716	0		68	8.17729e-21	231	0.0085429	1
344	3.41352e-16	232	0.0228797	1								262	0.0671125	232	0.0343195	0		134	0.594325	232	0.0343195	0		438	1.12828e-20	232	0.00857988	1
111	3.44795e-16	233	0.0229783	1								215	0.0730602	233	0.0344675	0		87	0.599979	233	0.0344675	0		42	1.15688e-20	233	0.00861686	1
381	4.47461e-16	234	0.0230769	1								284	0.0815355	234	0.0346154	0		212	0.600654	234	0.0346154	0		69	1.16334e-20	234	0.00865385	1
143	6.28437e-16	235	0.0231755	1								88	0.0821102	235	0.0347633	0		133	0.602493	235	0.0347633	0		671	1.21317e-20	235	0.00869083	1
395	7.18281e-16	236	0.0232742	1								169	0.0845432	236	0.0349112	0		39	0.605848	236	0.0349112	0		970	2.08085e-20	236	0.00872781	1
127	7.67758e-16	237	0.0233728	1								158	0.0845432	237	0.0350592	0		151	0.606159	237	0.0350592	0		376	2.25274e-20	237	0.00876479	1
387	9.50574e-16	238	0.0234714	1								201	0.0923087	238	0.0352071	0		77	0.60667	238	0.0352071	0		201	2.6425e-20	238	0.00880178	1
426	1.15412e-15	239	0.02357	1								130	0.0942589	239	0.035355	0		51	0.611263	239	0.035355	0		249	3.23669e-20	239	0.00883876	1
140	1.20105e-15	240	0.0236686	1								113	0.0999872	240	0.035503	0		137	0.612319	240	0.035503	0		227	3.55317e-20	240	0.00887574	1
115	1.72887e-15	241	0.0237673	1								102	0.101493	241	0.0356509	0		107	0.618629	241	0.0356509	0		132	7.81971e-20	241	0.00891272	1
490	2.55695e-15	242	0.0238659	1								97	0.102265	242	0.0357988	0		226	0.621914	242	0.0357988	0		233	8.34644e-20	242	0.0089497	1
501	2.55695e-15	243	0.0239645	1								288	0.103297	243	0.0359467	0		43	0.622621	243	0.0359467	0		41	8.7572e-20	243	0.00898669	1
113	2.92433e-15	244	0.0240631	1								274	0.103919	244	0.0360947	0		10	0.623356	244	0.0360947	0		483	9.35521e-20	244	0.00902367	1
370	2.92717e-15	245	0.0241617	1								206	0.109632	245	0.0362426	0		99	0.623557	245	0.0362426	0		432	1.55933e-19	245	0.00906065	1
210	3.22522e-15	246	0.0242604	1								183	0.117799	246	0.0363905	0		131	0.624469	246	0.0363905	0		616	2.81797e-19	246	0.00909763	1
331	4.04366e-15	247	0.024359	1								208	0.122969	247	0.0365385	0		144	0.627856	247	0.0365385	0		480	3.15589e-19	247	0.00913462	1
388	5.66869e-15	248	0.0244576	1								128	0.133008	248	0.0366864	0		153	0.629532	248	0.0366864	0		716	3.4718e-19	248	0.0091716	1
53	6.51557e-15	249	0.0245562	1								267	0.150069	249	0.0368343	0		15	0.632361	249	0.0368343	0		509	5.08146e-19	249	0.00920858	1
116	7.8923e-15	250	0.0246548	1								223	0.151014	250	0.0369822	0		249	0.637263	250	0.0369822	0		175	5.26313e-19	250	0.00924556	1
77	8.71423e-15	251	0.0247535	1								184	0.154197	251	0.0371302	0		23	0.647916	251	0.0371302	0		198	6.54337e-19	251	0.00928254	1
455	9.78473e-15	252	0.0248521	1								186	0.160838	252	0.0372781	0		16	0.648802	252	0.0372781	0		681	7.85481e-19	252	0.00931953	1
406	1.04044e-14	253	0.0249507	1								172	0.1623	253	0.037426	0		81	0.656001	253	0.037426	0		473	1.09864e-18	253	0.00935651	1
407	1.65706e-14	254	0.0250493	1								324	0.167283	254	0.037574	0		97	0.656918	254	0.037574	0		184	1.18299e-18	254	0.00939349	1
32	1.81621e-14	255	0.0251479	1								115	0.167701	255	0.0377219	0		318	0.65815	255	0.0377219	0		579	2.30429e-18	255	0.00943047	1
136	2.01228e-14	256	0.0252465	1								229	0.182313	256	0.0378698	0		1	0.659425	256	0.0378698	0		470	2.37375e-18	256	0.00946746	1
159	2.57665e-14	257	0.0253452	1								251	0.185707	257	0.0380178	0		262	0.662371	257	0.0380178	0		356	2.87882e-18	257	0.00950444	1
148	2.57665e-14	258	0.0254438	1								111	0.193398	258	0.0381657	0		84	0.668073	258	0.0381657	0		258	4.4163e-18	258	0.00954142	1
215	2.99809e-14	259	0.0255424	1								82	0.205586	259	0.0383136	0		288	0.681168	259	0.0383136	0		599	4.79636e-18	259	0.0095784	1
214	3.10583e-14	260	0.025641	1								170	0.215421	260	0.0384615	0		149	0.681385	260	0.0384615	0		75	5.10605e-18	260	0.00961538	1
450	5.38574e-14	261	0.0257396	1								222	0.217753	261	0.0386095	0		126	0.683846	261	0.0386095	0		405	6.50062e-18	261	0.00965237	1
500	5.824e-14	262	0.0258383	1								66	0.223317	262	0.0387574	0		102	0.689455	262	0.0387574	0		137	7.14609e-18	262	0.00968935	1
413	7.38814e-14	263	0.0259369	1								41	0.232979	263	0.0389053	0		9	0.69047	263	0.0389053	0		353	7.19416e-18	263	0.00972633	1
504	1.16617e-13	264	0.0260355	1								92	0.238155	264	0.0390533	0		287	0.694754	264	0.0390533	0		720	9.07215e-18	264	0.00976331	1
347	1.22234e-13	265	0.0261341	1								297	0.238785	265	0.0392012	0		299	0.696173	265	0.0392012	0		21	1.01736e-17	265	0.0098003	1
334	1.91679e-13	266	0.0262327	1								214	0.242478	266	0.0393491	0		86	0.697607	266	0.0393491	0		72	1.4708e-17	266	0.00983728	1
209	3.89688e-13	267	0.0263314	1								323	0.244784	267	0.039497	0		14	0.700541	267	0.039497	0		497	1.50323e-17	267	0.00987426	1
272	5.04788e-13	268	0.02643	1								243	0.262389	268	0.039645	0		26	0.708457	268	0.039645	0		486	1.50323e-17	268	0.00991124	1
389	6.20861e-13	269	0.0265286	1								325	0.270298	269	0.0397929	0		66	0.710325	269	0.0397929	0		48	1.64491e-17	269	0.00994822	1
33	7.10596e-13	270	0.0266272	1								256	0.271998	270	0.0399408	0		41	0.711417	270	0.0399408	0		118	1.89369e-17	270	0.00998521	1
178	1.51143e-12	271	0.0267258	1								114	0.275283	271	0.0400888	0		157	0.729108	271	0.0400888	0		386	2.11619e-17	271	0.0100222	1
82	1.56885e-12	272	0.0268245	1								72	0.27601	272	0.0402367	0		114	0.729355	272	0.0402367	0		459	2.69564e-17	272	0.0100592	1
203	1.73461e-12	273	0.0269231	1								198	0.276485	273	0.0403846	0		148	0.737301	273	0.0403846	0		409	2.75944e-17	273	0.0100962	1
425	1.78144e-12	274	0.0270217	1								225	0.279706	274	0.0405325	0		159	0.737301	274	0.0405325	0		544	3.15414e-17	274	0.0101331	1
191	2.79841e-12	275	0.0271203	1								254	0.282289	275	0.0406805	0		135	0.738419	275	0.0406805	0		726	4.01313e-17	275	0.0101701	1
335	5.035e-12	276	0.0272189	1								224	0.285072	276	0.0408284	0		12	0.740951	276	0.0408284	0		598	4.76962e-17	276	0.0102071	1
392	6.32647e-12	277	0.0273176	1								64	0.287281	277	0.0409763	0		182	0.74299	277	0.0409763	0		46	5.03408e-17	277	0.0102441	1
338	6.5188e-12	278	0.0274162	1								231	0.29328	278	0.0411243	0		118	0.74509	278	0.0411243	0		766	5.61921e-17	278	0.0102811	1
327	6.5188e-12	279	0.0275148	1								193	0.295654	279	0.0412722	0		274	0.746424	279	0.0412722	0		164	9.60518e-17	279	0.010318	1
163	6.88035e-12	280	0.0276134	1								39	0.311785	280	0.0414201	0		289	0.751107	280	0.0414201	0		56	1.12608e-16	280	0.010355	1
152	6.88035e-12	281	0.027712	1								1	0.314323	281	0.041568	0		196	0.752105	281	0.041568	0		674	1.1588e-16	281	0.010392	1
50	9.39476e-12	282	0.0278107	1								91	0.316353	282	0.041716	0		11	0.768747	282	0.041716	0		800	1.82189e-16	282	0.010429	1
329	1.1374e-11	283	0.0279093	1								190	0.317575	283	0.0418639	0		91	0.780196	283	0.0418639	0		499	1.94194e-16	283	0.010466	1
372	1.33435e-11	284	0.0280079	1								301	0.317639	284	0.0420118	0		130	0.781491	284	0.0420118	0		344	3.41352e-16	284	0.010503	1
366	1.41266e-11	285	0.0281065	1								62	0.319791	285	0.0421598	0		8	0.78181	285	0.0421598	0		111	3.44795e-16	285	0.0105399	1
15	1.46862e-11	286	0.0282051	1								15	0.323038	286	0.0423077	0		320	0.794204	286	0.0423077	0		704	4.14206e-16	286	0.0105769	1
167	4.49661e-11	287	0.0283037	1								255	0.337646	287	0.0424556	0		206	0.795042	287	0.0424556	0		381	4.47461e-16	287	0.0106139	1
169	6.05284e-11	288	0.0284024	1								272	0.338952	288	0.0426036	0		49	0.805823	288	0.0426036	0		143	6.28437e-16	288	0.0106509	1
158	6.05284e-11	289	0.028501	1								89	0.366645	289	0.0427515	0		85	0.81354	289	0.0427515	0		395	7.18281e-16	289	0.0106879	1
17	7.16085e-11	290	0.0285996	1								258	0.378614	290	0.0428994	0		136	0.813863	290	0.0428994	0		127	7.67758e-16	290	0.0107249	1
390	9.6941e-11	291	0.0286982	1								51	0.416005	291	0.0430473	0		111	0.813958	291	0.0430473	0		878	8.55724e-16	291	0.0107618	1
8	1.02766e-10	292	0.0287968	1								21	0.421883	292	0.0431953	0		47	0.81448	292	0.0431953	0		387	9.50574e-16	292	0.0107988	1
505	1.1832e-10	293	0.0288955	1								138	0.456862	293	0.0433432	0		128	0.818379	293	0.0433432	0		426	1.15412e-15	293	0.0108358	1
435	1.31544e-10	294	0.0289941	1								298	0.460371	294	0.0434911	0		58	0.819955	294	0.0434911	0		140	1.20105e-15	294	0.0108728	1
217	1.59173e-10	295	0.0290927	1								180	0.463327	295	0.0436391	0		35	0.820921	295	0.0436391	0		580	1.29236e-15	295	0.0109098	1
57	1.61182e-10	296	0.0291913	1								302	0.471355	296	0.043787	0		283	0.822073	296	0.043787	0		115	1.72887e-15	296	0.0109467	1
145	2.20068e-10	297	0.0292899	1								253	0.472983	297	0.0439349	0		282	0.828119	297	0.0439349	0		701	1.89875e-15	297	0.0109837	1
251	2.69912e-10	298	0.0293886	1								307	0.47607	298	0.0440828	0		88	0.828216	298	0.0440828	0		490	2.55695e-15	298	0.0110207	1
173	2.74343e-10	299	0.0294872	1								260	0.484056	299	0.0442308	0		164	0.84479	299	0.0442308	0		501	2.55695e-15	299	0.0110577	1
6	2.7997e-10	300	0.0295858	1								299	0.499414	300	0.0443787	0		18	0.850733	300	0.0443787	0		113	2.92433e-15	300	0.0110947	1
93	3.27884e-10	301	0.0296844	1								199	0.50313	301	0.0445266	0		82	0.856924	301	0.0445266	0		370	2.92717e-15	301	0.0111317	1
236	3.75853e-10	302	0.029783	1								261	0.511656	302	0.0446746	0		218	0.860341	302	0.0446746	0		210	3.22522e-15	302	0.0111686	1
285	4.80676e-10	303	0.0298817	1								195	0.567659	303	0.0448225	0		254	0.866356	303	0.0448225	0		331	4.04366e-15	303	0.0112056	1
373	6.13558e-10	304	0.0299803	1								322	0.58138	304	0.0449704	0		83	0.867095	304	0.0449704	0		535	4.66211e-15	304	0.0112426	1
466	9.29945e-10	305	0.0300789	1								54	0.585558	305	0.0451183	0		313	0.868345	305	0.0451183	0		388	5.66869e-15	305	0.0112796	1
441	9.70334e-10	306	0.0301775	1								300	0.600736	306	0.0452663	0		277	0.874567	306	0.0452663	0		595	6.45497e-15	306	0.0113166	1
9	1.04369e-09	307	0.0302761	1								319	0.601897	307	0.0454142	0		233	0.87824	307	0.0454142	0		53	6.51557e-15	307	0.0113536	1
443	1.2616e-09	308	0.0303748	1								3	0.607641	308	0.0455621	0		37	0.881873	308	0.0455621	0		688	7.36187e-15	308	0.0113905	1
142	1.32583e-09	309	0.0304734	1								129	0.614013	309	0.0457101	0		138	0.88491	309	0.0457101	0		116	7.8923e-15	309	0.0114275	1
23	1.60055e-09	310	0.030572	1								73	0.642275	310	0.045858	0		38	0.898059	310	0.045858	0		77	8.71423e-15	310	0.0114645	1
176	1.82407e-09	311	0.0306706	1								306	0.644057	311	0.0460059	0		243	0.900795	311	0.0460059	0		455	9.78473e-15	311	0.0115015	1
420	2.00741e-09	312	0.0307692	1								56	0.646314	312	0.0461538	0		115	0.900886	312	0.0461538	0		406	1.04044e-14	312	0.0115385	1
228	2.18355e-09	313	0.0308679	1								26	0.662029	313	0.0463018	0		324	0.90165	313	0.0463018	0		635	1.37662e-14	313	0.0115754	1
121	2.24661e-09	314	0.0309665	1								133	0.667167	314	0.0464497	0		255	0.903321	314	0.0464497	0		407	1.65706e-14	314	0.0116124	1
204	2.56135e-09	315	0.0310651	1								318	0.686193	315	0.0465976	0		22	0.90715	315	0.0465976	0		32	1.81621e-14	315	0.0116494	1
287	2.75022e-09	316	0.0311637	1								282	0.688275	316	0.0467456	0		112	0.908587	316	0.0467456	0		136	2.01228e-14	316	0.0116864	1
37	3.22496e-09	317	0.0312623	1								29	0.690466	317	0.0468935	0		56	0.923435	317	0.0468935	0		614	2.20891e-14	317	0.0117234	1
244	4.30668e-09	318	0.0313609	1								11	0.703149	318	0.0470414	0		105	0.929994	318	0.0470414	0		864	2.38651e-14	318	0.0117604	1
59	4.45376e-09	319	0.0314596	1								271	0.705977	319	0.0471893	0		62	0.946301	319	0.0471893	0		159	2.57665e-14	319	0.0117973	1
202	7.43467e-09	320	0.0315582	1								252	0.724764	320	0.0473373	0		228	0.946991	320	0.0473373	0		148	2.57665e-14	320	0.0118343	1
355	8.95419e-09	321	0.0316568	1								48	0.742881	321	0.0474852	0		129	0.949119	321	0.0474852	0		215	2.99809e-14	321	0.0118713	1
18	1.27837e-08	322	0.0317554	1								83	0.764664	322	0.0476331	0		183	0.949142	322	0.0476331	0		214	3.10583e-14	322	0.0119083	1
35	1.36817e-08	323	0.031854	1								154	0.765154	323	0.0477811	0		57	0.950616	323	0.0477811	0		560	4.76234e-14	323	0.0119453	1
306	1.40566e-08	324	0.0319527	1								84	0.820007	324	0.047929	0		213	0.953426	324	0.047929	0		587	5.13746e-14	324	0.0119822	1
418	1.87251e-08	325	0.0320513	1								205	0.822781	325	0.0480769	0		124	0.954349	325	0.0480769	0		450	5.38574e-14	325	0.0120192	1
367	2.05688e-08	326	0.0321499	1								326	0.82747	326	0.0482249	0		103	0.955012	326	0.0482249	0		521	5.53983e-14	326	0.0120562	1
24	2.73215e-08	327	0.0322485	1								242	0.866144	327	0.0483728	0		113	0.960225	327	0.0483728	0		518	5.55659e-14	327	0.0120932	1
103	3.62803e-08	328	0.0323471	1								53	0.878565	328	0.0485207	0		36	0.961458	328	0.0485207	0		500	5.824e-14	328	0.0121302	1
186	4.36852e-08	329	0.0324458	1								207	0.882414	329	0.0486686	0		55	0.965852	329	0.0486686	0		413	7.38814e-14	329	0.0121672	1
384	6.79379e-08	330	0.0325444	1								132	0.882984	330	0.0488166	0		132	0.972078	330	0.0488166	0		816	7.72697e-14	330	0.0122041	1
415	6.80265e-08	331	0.032643	1								241	0.899815	331	0.0489645	0		92	0.974217	331	0.0489645	0		504	1.16617e-13	331	0.0122411	1
30	8.66843e-08	332	0.0327416	1								233	0.909043	332	0.0491124	0		222	0.97423	332	0.0491124	0		347	1.22234e-13	332	0.0122781	1
375	1.01265e-07	333	0.0328402	1								24	0.95049	333	0.0492604	0		258	0.975561	333	0.0492604	0		844	1.42679e-13	333	0.0123151	1
378	1.02858e-07	334	0.0329389	1								220	0.957095	334	0.0494083	0		64	0.978339	334	0.0494083	0		513	1.59338e-13	334	0.0123521	1
70	1.56057e-07	335	0.0330375	1								55	0.985768	335	0.0495562	0		63	0.992095	335	0.0495562	0		334	1.91679e-13	335	0.0123891	1
238	1.81847e-07	336	0.0331361	1								118	0.991829	336	0.0497041	0		21	0.995507	336	0.0497041	0		603	2.47125e-13	336	0.012426	1
346	3.03125e-07	337	0.0332347	1								30	0.992901	337	0.0498521	0		217	0.997249	337	0.0498521	0		641	2.68657e-13	337	0.012463	1
117	3.1285e-07	338	0.0333333	1								232	0.99935	338	0.05	0		224	0.999483	338	0.05	0		209	3.89688e-13	338	0.0125	1
431	6.39195e-07	339	0.033432	1																				710	4.51452e-13	339	0.012537	1
262	6.55916e-07	340	0.0335306	1																				272	5.04788e-13	340	0.012574	1
360	6.5614e-07	341	0.0336292	1																				646	5.39577e-13	341	0.0126109	1
43	9.79898e-07	342	0.0337278	1																				818	5.43058e-13	342	0.0126479	1
475	1.09246e-06	343	0.0338264	1																				625	5.75294e-13	343	0.0126849	1
454	1.66361e-06	344	0.033925	1																				389	6.20861e-13	344	0.0127219	1
73	1.85404e-06	345	0.0340237	1																				33	7.10596e-13	345	0.0127589	1
128	1.87465e-06	346	0.0341223	1																				639	1.02268e-12	346	0.0127959	1
410	2.12369e-06	347	0.0342209	1																				178	1.51143e-12	347	0.0128328	1
242	2.95359e-06	348	0.0343195	1																				82	1.56885e-12	348	0.0128698	1
181	3.38735e-06	349	0.0344181	1																				636	1.5854e-12	349	0.0129068	1
222	3.82052e-06	350	0.0345168	1																				203	1.73461e-12	350	0.0129438	1
503	3.84849e-06	351	0.0346154	1																				425	1.78144e-12	351	0.0129808	1
79	4.75826e-06	352	0.034714	1																				621	2.07244e-12	352	0.0130178	1
49	4.80534e-06	353	0.0348126	1																				531	2.2353e-12	353	0.0130547	1
19	6.14654e-06	354	0.0349112	1																				817	2.28626e-12	354	0.0130917	1
246	7.86865e-06	355	0.0350099	1																				581	2.41537e-12	355	0.0131287	1
16	8.56502e-06	356	0.0351085	1																				191	2.79841e-12	356	0.0131657	1
383	8.93337e-06	357	0.0352071	1																				969	3.43018e-12	357	0.0132027	1
345	9.6274e-06	358	0.0353057	1																				1013	4.90298e-12	358	0.0132396	1
28	9.82735e-06	359	0.0354043	1																				335	5.035e-12	359	0.0132766	1
94	1.23172e-05	360	0.035503	1																				744	5.55845e-12	360	0.0133136	1
507	1.44568e-05	361	0.0356016	1																				992	6.14404e-12	361	0.0133506	1
496	1.44568e-05	362	0.0357002	1																				392	6.32647e-12	362	0.0133876	1
399	3.54771e-05	363	0.0357988	1																				338	6.5188e-12	363	0.0134246	1
336	3.65255e-05	364	0.0358974	1																				327	6.5188e-12	364	0.0134615	1
45	4.97528e-05	365	0.0359961	1																				743	6.73264e-12	365	0.0134985	1
80	5.1165e-05	366	0.0360947	1																				163	6.88035e-12	366	0.0135355	1
14	5.14288e-05	367	0.0361933	1																				152	6.88035e-12	367	0.0135725	1
362	5.42804e-05	368	0.0362919	1																				582	8.89191e-12	368	0.0136095	1
105	6.20509e-05	369	0.0363905	1																				50	9.39476e-12	369	0.0136464	1
108	7.51481e-05	370	0.0364892	1																				594	9.6163e-12	370	0.0136834	1
88	8.8545e-05	371	0.0365878	1																				329	1.1374e-11	371	0.0137204	1
12	0.000103977	372	0.0366864	1																				870	1.31859e-11	372	0.0137574	1
100	0.000123571	373	0.036785	1																				372	1.33435e-11	373	0.0137944	1
83	0.000123858	374	0.0368836	1																				366	1.41266e-11	374	0.0138314	1
58	0.000123946	375	0.0369822	1																				15	1.46862e-11	375	0.0138683	1
193	0.000123978	376	0.0370809	1																				511	1.71942e-11	376	0.0139053	1
179	0.000131275	377	0.0371795	1																				967	1.81394e-11	377	0.0139423	1
502	0.000131943	378	0.0372781	1																				663	3.88517e-11	378	0.0139793	1
112	0.000134102	379	0.0373767	1																				167	4.49661e-11	379	0.0140163	1
51	0.000143745	380	0.0374753	1																				1006	5.75109e-11	380	0.0140533	1
55	0.000146961	381	0.037574	1																				169	6.05284e-11	381	0.0140902	1
422	0.00015116	382	0.0376726	1																				158	6.05284e-11	382	0.0141272	1
98	0.000206419	383	0.0377712	1																				17	7.16085e-11	383	0.0141642	1
408	0.000279018	384	0.0378698	1																				390	9.6941e-11	384	0.0142012	1
7	0.000298313	385	0.0379684	1																				885	1.00422e-10	385	0.0142382	1
393	0.000301941	386	0.0380671	1																				8	1.02766e-10	386	0.0142751	1
447	0.000352402	387	0.0381657	1																				836	1.09795e-10	387	0.0143121	1
177	0.000433837	388	0.0382643	1																				505	1.1832e-10	388	0.0143491	1
65	0.000619769	389	0.0383629	1																				435	1.31544e-10	389	0.0143861	1
417	0.000695775	390	0.0384615	1																				217	1.59173e-10	390	0.0144231	1
81	0.000742161	391	0.0385602	1																				57	1.61182e-10	391	0.0144601	1
84	0.000765707	392	0.0386588	1																				857	2.07316e-10	392	0.014497	1
78	0.000766908	393	0.0387574	1																				145	2.20068e-10	393	0.014534	1
188	0.00076808	394	0.038856	1																				630	2.41259e-10	394	0.014571	1
498	0.000820104	395	0.0389546	1																				670	2.42125e-10	395	0.014608	1
361	0.00097987	396	0.0390533	1																				659	2.42125e-10	396	0.014645	1
255	0.0012434	397	0.0391519	1																				873	2.53025e-10	397	0.014682	1
170	0.00126429	398	0.0392505	1																				251	2.69912e-10	398	0.0147189	1
354	0.00128856	399	0.0393491	1																				173	2.74343e-10	399	0.0147559	1
403	0.00159353	400	0.0394477	1																				6	2.7997e-10	400	0.0147929	1
398	0.00167803	401	0.0395464	1																				696	3.17205e-10	401	0.0148299	1
240	0.0017532	402	0.039645	1																				93	3.27884e-10	402	0.0148669	1
474	0.00197352	403	0.0397436	1																				236	3.75853e-10	403	0.0149038	1
270	0.00205866	404	0.0398422	1																				655	3.77708e-10	404	0.0149408	1
256	0.0023359	405	0.0399408	1																				666	3.77708e-10	405	0.0149778	1
254	0.00243572	406	0.0400394	1																				632	4.21766e-10	406	0.0150148	1
397	0.00256588	407	0.0401381	1																				285	4.80676e-10	407	0.0150518	1
253	0.00257752	408	0.0402367	1																				725	5.67538e-10	408	0.0150888	1
76	0.00300608	409	0.0403353	1																				566	5.71831e-10	409	0.0151257	1
391	0.00307511	410	0.0404339	1																				895	5.91338e-10	410	0.0151627	1
342	0.00314532	411	0.0405325	1																				373	6.13558e-10	411	0.0151997	1
414	0.00394302	412	0.0406312	1																				645	6.35883e-10	412	0.0152367	1
357	0.00422984	413	0.0407298	1																				711	6.91326e-10	413	0.0152737	1
446	0.00452021	414	0.0408284	1																				466	9.29945e-10	414	0.0153107	1
29	0.00504302	415	0.040927	1																				441	9.70334e-10	415	0.0153476	1
104	0.00534572	416	0.0410256	1																				9	1.04369e-09	416	0.0153846	1
340	0.00582602	417	0.0411243	1																				620	1.24329e-09	417	0.0154216	1
139	0.00585007	418	0.0412229	1																				443	1.2616e-09	418	0.0154586	1
368	0.00609882	419	0.0413215	1																				889	1.29244e-09	419	0.0154956	1
363	0.00636983	420	0.0414201	1																				142	1.32583e-09	420	0.0155325	1
206	0.00784543	421	0.0415187	1																				754	1.47464e-09	421	0.0155695	1
277	0.00787926	422	0.0416174	1																				23	1.60055e-09	422	0.0156065	1
239	0.00809003	423	0.041716	1																				176	1.82407e-09	423	0.0156435	1
462	0.00959278	424	0.0418146	1																				946	1.83664e-09	424	0.0156805	1
52	0.00971594	425	0.0419132	1																				420	2.00741e-09	425	0.0157175	1
135	0.00975021	426	0.0420118	1																				876	2.14568e-09	426	0.0157544	1
442	0.010219	427	0.0421105	1																				228	2.18355e-09	427	0.0157914	1
436	0.0132367	428	0.0422091	1																				121	2.24661e-09	428	0.0158284	1
350	0.0135597	429	0.0423077	1																				1005	2.33791e-09	429	0.0158654	1
89	0.015066	430	0.0424063	1																				525	2.34418e-09	430	0.0159024	1
208	0.0154139	431	0.0425049	1																				508	2.46178e-09	431	0.0159393	1
22	0.015569	432	0.0426036	1																				204	2.56135e-09	432	0.0159763	1
4	0.0167202	433	0.0427022	1																				287	2.75022e-09	433	0.0160133	1
477	0.0184188	434	0.0428008	1																				514	2.99542e-09	434	0.0160503	1
95	0.0193532	435	0.0428994	1																				37	3.22496e-09	435	0.0160873	1
2	0.0251379	436	0.042998	1																				541	3.79556e-09	436	0.0161243	1
416	0.025237	437	0.0430966	1																				244	4.30668e-09	437	0.0161612	1
279	0.0259127	438	0.0431953	1																				803	4.39719e-09	438	0.0161982	1
427	0.0259228	439	0.0432939	1																				850	4.42126e-09	439	0.0162352	1
379	0.0261255	440	0.0433925	1																				59	4.45376e-09	440	0.0162722	1
275	0.0347514	441	0.0434911	1																				819	4.92151e-09	441	0.0163092	1
172	0.0352555	442	0.0435897	1																				524	4.9797e-09	442	0.0163462	1
185	0.0436027	443	0.0436884	1																				640	4.99253e-09	443	0.0163831	1
348	0.0437109	444	0.043787	1																				821	6.76931e-09	444	0.0164201	1
445	0.0452252	445	0.0438856	0																				202	7.43467e-09	445	0.0164571	1
419	0.0460293	446	0.0439842	0																				822	7.80197e-09	446	0.0164941	1
160	0.0666396	447	0.0440828	0																				355	8.95419e-09	447	0.0165311	1
452	0.0690008	448	0.0441815	0																				18	1.27837e-08	448	0.016568	1
124	0.0743769	449	0.0442801	0																				35	1.36817e-08	449	0.016605	1
267	0.0803069	450	0.0443787	0																				306	1.40566e-08	450	0.016642	1
237	0.085257	451	0.0444773	0																				843	1.45303e-08	451	0.016679	1
305	0.0860374	452	0.0445759	0																				418	1.87251e-08	452	0.016716	1
107	0.0931831	453	0.0446746	0																				367	2.05688e-08	453	0.016753	1
25	0.0941707	454	0.0447732	0																				24	2.73215e-08	454	0.0167899	1
61	0.0991999	455	0.0448718	0																				753	3.01214e-08	455	0.0168269	1
283	0.102504	456	0.0449704	0																				618	3.3185e-08	456	0.0168639	1
241	0.103839	457	0.045069	0																				1010	3.5309e-08	457	0.0169009	1
194	0.104196	458	0.0451677	0																				590	3.53469e-08	458	0.0169379	1
411	0.109758	459	0.0452663	0																				103	3.62803e-08	459	0.0169749	1
101	0.114085	460	0.0453649	0																				186	4.36852e-08	460	0.0170118	1
303	0.12807	461	0.0454635	0																				961	4.51931e-08	461	0.0170488	1
434	0.134043	462	0.0455621	0																				935	5.95907e-08	462	0.0170858	1
109	0.13836	463	0.0456607	0																				796	6.19521e-08	463	0.0171228	1
371	0.142374	464	0.0457594	0																				384	6.79379e-08	464	0.0171598	1
40	0.15289	465	0.045858	0																				415	6.80265e-08	465	0.0171967	1
96	0.170855	466	0.0459566	0																				546	7.55796e-08	466	0.0172337	1
250	0.229415	467	0.0460552	0																				534	7.98614e-08	467	0.0172707	1
171	0.266774	468	0.0461538	0																				605	8.03108e-08	468	0.0173077	1
433	0.267839	469	0.0462525	0																				596	8.49952e-08	469	0.0173447	1
341	0.272641	470	0.0463511	0																				30	8.66843e-08	470	0.0173817	1
183	0.306918	471	0.0464497	0																				615	9.95627e-08	471	0.0174186	1
276	0.320956	472	0.0465483	0																				375	1.01265e-07	472	0.0174556	1
106	0.336314	473	0.0466469	0																				378	1.02858e-07	473	0.0174926	1
97	0.342972	474	0.0467456	0																				867	1.16231e-07	474	0.0175296	1
472	0.35843	475	0.0468442	0																				675	1.32199e-07	475	0.0175666	1
293	0.385293	476	0.0469428	0																				70	1.56057e-07	476	0.0176036	1
339	0.4083	477	0.0470414	0																				815	1.61556e-07	477	0.0176405	1
421	0.425588	478	0.04714	0																				698	1.80784e-07	478	0.0176775	1
10	0.444085	479	0.0472387	0																				238	1.81847e-07	479	0.0177145	1
308	0.444779	480	0.0473373	0																				824	2.03353e-07	480	0.0177515	1
248	0.457231	481	0.0474359	0																				835	2.03353e-07	481	0.0177885	1
456	0.461963	482	0.0475345	0																				772	2.13438e-07	482	0.0178254	1
333	0.480104	483	0.0476331	0																				654	2.1876e-07	483	0.0178624	1
3	0.506315	484	0.0477318	0																				622	2.21888e-07	484	0.0178994	1
216	0.514764	485	0.0478304	0																				839	2.69146e-07	485	0.0179364	1
265	0.51556	486	0.047929	0																				828	2.69146e-07	486	0.0179734	1
1	0.52824	487	0.0480276	0																				346	3.03125e-07	487	0.0180104	1
39	0.584809	488	0.0481262	0																				588	3.07956e-07	488	0.0180473	1
192	0.605248	489	0.0482249	0																				117	3.1285e-07	489	0.0180843	1
110	0.605702	490	0.0483235	0																				777	3.15039e-07	490	0.0181213	1
448	0.625772	491	0.0484221	0																				949	3.1644e-07	491	0.0181583	1
134	0.637439	492	0.0485207	0																				985	3.38094e-07	492	0.0181953	1
54	0.653614	493	0.0486193	0																				810	3.42827e-07	493	0.0182322	1
34	0.706244	494	0.0487179	0																				682	3.70921e-07	494	0.0182692	1
47	0.743194	495	0.0488166	0																				1306	5.27594e-07	495	0.0183062	1
199	0.766404	496	0.0489152	0																				559	5.69891e-07	496	0.0183432	1
396	0.790749	497	0.0490138	0																				431	6.39195e-07	497	0.0183802	1
439	0.828425	498	0.0491124	0																				262	6.55916e-07	498	0.0184172	1
385	0.843576	499	0.049211	0																				360	6.5614e-07	499	0.0184541	1
377	0.882628	500	0.0493097	0																				793	7.26336e-07	500	0.0184911	1
60	0.907994	501	0.0494083	0																				913	7.47066e-07	501	0.0185281	1
352	0.93242	502	0.0495069	0																				747	7.89448e-07	502	0.0185651	1
245	0.932987	503	0.0496055	0																				515	8.61466e-07	503	0.0186021	1
444	0.933084	504	0.0497041	0																				1330	8.78971e-07	504	0.0186391	1
252	0.937877	505	0.0498028	0																				43	9.79898e-07	505	0.018676	1
247	0.957042	506	0.0499014	0																				475	1.09246e-06	506	0.018713	1
264	0.995975	507	0.05	0																				728	1.0962e-06	507	0.01875	1
																								745	1.16507e-06	508	0.018787	1
																								454	1.66361e-06	509	0.018824	1
																								1308	1.66632e-06	510	0.0188609	1
																								827	1.79173e-06	511	0.0188979	1
																								741	1.79595e-06	512	0.0189349	1
																								73	1.85404e-06	513	0.0189719	1
																								128	1.87465e-06	514	0.0190089	1
																								410	2.12369e-06	515	0.0190459	1
																								987	2.12649e-06	516	0.0190828	1
																								562	2.68911e-06	517	0.0191198	1
																								1211	2.78682e-06	518	0.0191568	1
																								242	2.95359e-06	519	0.0191938	1
																								181	3.38735e-06	520	0.0192308	1
																								837	3.59498e-06	521	0.0192678	1
																								222	3.82052e-06	522	0.0193047	1
																								503	3.84849e-06	523	0.0193417	1
																								79	4.75826e-06	524	0.0193787	1
																								49	4.80534e-06	525	0.0194157	1
																								783	4.88581e-06	526	0.0194527	1
																								617	5.00302e-06	527	0.0194896	1
																								735	5.06491e-06	528	0.0195266	1
																								1202	5.0706e-06	529	0.0195636	1
																								703	5.17934e-06	530	0.0196006	1
																								954	5.6372e-06	531	0.0196376	1
																								19	6.14654e-06	532	0.0196746	1
																								613	6.19559e-06	533	0.0197115	1
																								577	6.32362e-06	534	0.0197485	1
																								549	6.49014e-06	535	0.0197855	1
																								644	7.11376e-06	536	0.0198225	1
																								246	7.86865e-06	537	0.0198595	1
																								16	8.56502e-06	538	0.0198964	1
																								1216	8.89849e-06	539	0.0199334	1
																								383	8.93337e-06	540	0.0199704	1
																								345	9.6274e-06	541	0.0200074	1
																								28	9.82735e-06	542	0.0200444	1
																								623	1.02413e-05	543	0.0200814	1
																								602	1.04661e-05	544	0.0201183	1
																								689	1.11778e-05	545	0.0201553	1
																								94	1.23172e-05	546	0.0201923	1
																								578	1.3908e-05	547	0.0202293	1
																								751	1.43095e-05	548	0.0202663	1
																								507	1.44568e-05	549	0.0203033	1
																								496	1.44568e-05	550	0.0203402	1
																								984	1.74584e-05	551	0.0203772	1
																								923	1.92299e-05	552	0.0204142	1
																								583	1.96821e-05	553	0.0204512	1
																								683	2.09422e-05	554	0.0204882	1
																								722	2.30875e-05	555	0.0205251	1
																								797	2.32681e-05	556	0.0205621	1
																								600	2.3789e-05	557	0.0205991	1
																								788	2.58316e-05	558	0.0206361	1
																								941	2.61691e-05	559	0.0206731	1
																								910	3.02071e-05	560	0.0207101	1
																								399	3.54771e-05	561	0.020747	1
																								336	3.65255e-05	562	0.020784	1
																								627	4.0053e-05	563	0.020821	1
																								591	4.07688e-05	564	0.020858	1
																								626	4.3131e-05	565	0.020895	1
																								880	4.40789e-05	566	0.020932	1
																								894	4.45575e-05	567	0.0209689	1
																								604	4.63441e-05	568	0.0210059	1
																								1307	4.6669e-05	569	0.0210429	1
																								746	4.7141e-05	570	0.0210799	1
																								979	4.83027e-05	571	0.0211169	1
																								680	4.94706e-05	572	0.0211538	1
																								45	4.97528e-05	573	0.0211908	1
																								80	5.1165e-05	574	0.0212278	1
																								14	5.14288e-05	575	0.0212648	1
																								662	5.23447e-05	576	0.0213018	1
																								1195	5.33698e-05	577	0.0213388	1
																								575	5.35742e-05	578	0.0213757	1
																								362	5.42804e-05	579	0.0214127	1
																								713	5.50796e-05	580	0.0214497	1
																								780	5.94115e-05	581	0.0214867	1
																								105	6.20509e-05	582	0.0215237	1
																								972	6.70274e-05	583	0.0215607	1
																								1008	6.84829e-05	584	0.0215976	1
																								997	6.84829e-05	585	0.0216346	1
																								988	6.96932e-05	586	0.0216716	1
																								1139	6.96994e-05	587	0.0217086	1
																								1233	7.36287e-05	588	0.0217456	1
																								108	7.51481e-05	589	0.0217825	1
																								993	7.85224e-05	590	0.0218195	1
																								1004	7.85224e-05	591	0.0218565	1
																								88	8.8545e-05	592	0.0218935	1
																								1137	9.01189e-05	593	0.0219305	1
																								733	9.76594e-05	594	0.0219675	1
																								1205	9.98948e-05	595	0.0220044	1
																								12	0.000103977	596	0.0220414	1
																								737	0.000112707	597	0.0220784	1
																								912	0.000118212	598	0.0221154	1
																								100	0.000123571	599	0.0221524	1
																								83	0.000123858	600	0.0221893	1
																								58	0.000123946	601	0.0222263	1
																								193	0.000123978	602	0.0222633	1
																								179	0.000131275	603	0.0223003	1
																								502	0.000131943	604	0.0223373	1
																								112	0.000134102	605	0.0223743	1
																								51	0.000143745	606	0.0224112	1
																								55	0.000146961	607	0.0224482	1
																								734	0.000148481	608	0.0224852	1
																								1343	0.000150319	609	0.0225222	1
																								422	0.00015116	610	0.0225592	1
																								990	0.000157231	611	0.0225962	1
																								831	0.000161898	612	0.0226331	1
																								986	0.000186393	613	0.0226701	1
																								586	0.000188176	614	0.0227071	1
																								98	0.000206419	615	0.0227441	1
																								528	0.000212996	616	0.0227811	1
																								944	0.000223821	617	0.022818	1
																								1011	0.000223897	618	0.022855	1
																								981	0.000249044	619	0.022892	1
																								692	0.000260679	620	0.022929	1
																								786	0.000270335	621	0.022966	1
																								408	0.000279018	622	0.023003	1
																								7	0.000298313	623	0.0230399	1
																								393	0.000301941	624	0.0230769	1
																								952	0.00030408	625	0.0231139	1
																								721	0.000304827	626	0.0231509	1
																								904	0.00031048	627	0.0231879	1
																								545	0.000315977	628	0.0232249	1
																								1230	0.000333408	629	0.0232618	1
																								447	0.000352402	630	0.0232988	1
																								750	0.000356045	631	0.0233358	1
																								951	0.00038913	632	0.0233728	1
																								865	0.0003923	633	0.0234098	1
																								1009	0.000395879	634	0.0234467	1
																								774	0.000422773	635	0.0234837	1
																								820	0.000429238	636	0.0235207	1
																								177	0.000433837	637	0.0235577	1
																								955	0.000441652	638	0.0235947	1
																								782	0.000452433	639	0.0236317	1
																								1007	0.0004963	640	0.0236686	1
																								851	0.000511085	641	0.0237056	1
																								1161	0.000517367	642	0.0237426	1
																								893	0.000526175	643	0.0237796	1
																								841	0.000588921	644	0.0238166	1
																								849	0.000602686	645	0.0238536	1
																								65	0.000619769	646	0.0238905	1
																								965	0.000623393	647	0.0239275	1
																								957	0.000657608	648	0.0239645	1
																								686	0.000661506	649	0.0240015	1
																								417	0.000695775	650	0.0240385	1
																								1329	0.000714103	651	0.0240754	1
																								81	0.000742161	652	0.0241124	1
																								84	0.000765707	653	0.0241494	1
																								78	0.000766908	654	0.0241864	1
																								188	0.00076808	655	0.0242234	1
																								1323	0.000779556	656	0.0242604	1
																								498	0.000820104	657	0.0242973	1
																								652	0.000831647	658	0.0243343	1
																								945	0.000845196	659	0.0243713	1
																								761	0.000904915	660	0.0244083	1
																								361	0.00097987	661	0.0244453	1
																								762	0.00098474	662	0.0244822	1
																								813	0.00101557	663	0.0245192	1
																								879	0.00107916	664	0.0245562	1
																								781	0.00111618	665	0.0245932	1
																								756	0.00113437	666	0.0246302	1
																								612	0.00122259	667	0.0246672	1
																								255	0.0012434	668	0.0247041	1
																								170	0.00126429	669	0.0247411	1
																								1283	0.00128094	670	0.0247781	1
																								354	0.00128856	671	0.0248151	1
																								861	0.00130253	672	0.0248521	1
																								771	0.00131389	673	0.0248891	1
																								775	0.00131706	674	0.024926	1
																								903	0.00138297	675	0.024963	1
																								922	0.00149395	676	0.025	1
																								784	0.00154402	677	0.025037	1
																								606	0.00155459	678	0.025074	1
																								1012	0.0015697	679	0.0251109	1
																								403	0.00159353	680	0.0251479	1
																								939	0.00160188	681	0.0251849	1
																								853	0.00163395	682	0.0252219	1
																								963	0.00166657	683	0.0252589	1
																								398	0.00167803	684	0.0252959	1
																								240	0.0017532	685	0.0253328	1
																								757	0.00175887	686	0.0253698	1
																								802	0.00178806	687	0.0254068	1
																								940	0.00180217	688	0.0254438	1
																								474	0.00197352	689	0.0254808	1
																								991	0.00200433	690	0.0255178	1
																								962	0.00205479	691	0.0255547	1
																								690	0.00205714	692	0.0255917	1
																								270	0.00205866	693	0.0256287	1
																								684	0.00215797	694	0.0256657	1
																								785	0.00228388	695	0.0257027	1
																								256	0.0023359	696	0.0257396	1
																								906	0.00237015	697	0.0257766	1
																								852	0.00239957	698	0.0258136	1
																								254	0.00243572	699	0.0258506	1
																								564	0.00247937	700	0.0258876	1
																								1225	0.00255335	701	0.0259246	1
																								397	0.00256588	702	0.0259615	1
																								253	0.00257752	703	0.0259985	1
																								1350	0.00262537	704	0.0260355	1
																								699	0.00300366	705	0.0260725	1
																								76	0.00300608	706	0.0261095	1
																								886	0.00305392	707	0.0261464	1
																								391	0.00307511	708	0.0261834	1
																								763	0.00308644	709	0.0262204	1
																								673	0.00313365	710	0.0262574	1
																								966	0.00313423	711	0.0262944	1
																								342	0.00314532	712	0.0263314	1
																								1318	0.00324732	713	0.0263683	1
																								736	0.00336366	714	0.0264053	1
																								558	0.00357492	715	0.0264423	1
																								868	0.00372601	716	0.0264793	1
																								414	0.00394302	717	0.0265163	1
																								574	0.00394368	718	0.0265533	1
																								980	0.00400239	719	0.0265902	1
																								1218	0.00406356	720	0.0266272	1
																								925	0.00418564	721	0.0266642	1
																								357	0.00422984	722	0.0267012	1
																								1344	0.00428872	723	0.0267382	1
																								953	0.0045053	724	0.0267751	1
																								770	0.00451246	725	0.0268121	1
																								446	0.00452021	726	0.0268491	1
																								29	0.00504302	727	0.0268861	1
																								921	0.00507829	728	0.0269231	1
																								104	0.00534572	729	0.0269601	1
																								340	0.00582602	730	0.026997	1
																								139	0.00585007	731	0.027034	1
																								368	0.00609882	732	0.027071	1
																								1322	0.00611596	733	0.027108	1
																								855	0.00620772	734	0.027145	1
																								1208	0.00636465	735	0.027182	1
																								363	0.00636983	736	0.0272189	1
																								926	0.00641578	737	0.0272559	1
																								1019	0.00641901	738	0.0272929	1
																								1277	0.00650976	739	0.0273299	1
																								1295	0.00665522	740	0.0273669	1
																								1223	0.00679389	741	0.0274038	1
																								920	0.00723616	742	0.0274408	1
																								752	0.00727791	743	0.0274778	1
																								811	0.00737717	744	0.0275148	1
																								1294	0.00770252	745	0.0275518	1
																								206	0.00784543	746	0.0275888	1
																								277	0.00787926	747	0.0276257	1
																								1279	0.00798458	748	0.0276627	1
																								239	0.00809003	749	0.0276997	1
																								779	0.00827385	750	0.0277367	1
																								1292	0.00829187	751	0.0277737	1
																								755	0.00857176	752	0.0278107	1
																								1287	0.00867972	753	0.0278476	1
																								678	0.00882265	754	0.0278846	1
																								1351	0.00888186	755	0.0279216	1
																								669	0.00930425	756	0.0279586	1
																								557	0.00931114	757	0.0279956	1
																								911	0.00945366	758	0.0280325	1
																								462	0.00959278	759	0.0280695	1
																								52	0.00971594	760	0.0281065	1
																								135	0.00975021	761	0.0281435	1
																								442	0.010219	762	0.0281805	1
																								776	0.0103671	763	0.0282175	1
																								1284	0.0107291	764	0.0282544	1
																								547	0.0108282	765	0.0282914	1
																								1317	0.0111289	766	0.0283284	1
																								723	0.0115789	767	0.0283654	1
																								942	0.0120435	768	0.0284024	1
																								858	0.0120617	769	0.0284393	1
																								1309	0.0122796	770	0.0284763	1
																								959	0.0127417	771	0.0285133	1
																								1339	0.0128108	772	0.0285503	1
																								1064	0.0129771	773	0.0285873	1
																								436	0.0132367	774	0.0286243	1
																								350	0.0135597	775	0.0286612	1
																								795	0.0143769	776	0.0286982	1
																								739	0.0144426	777	0.0287352	1
																								892	0.0146776	778	0.0287722	1
																								712	0.0149899	779	0.0288092	1
																								89	0.015066	780	0.0288462	1
																								208	0.0154139	781	0.0288831	1
																								22	0.015569	782	0.0289201	1
																								1348	0.0159258	783	0.0289571	1
																								1136	0.0160659	784	0.0289941	1
																								1298	0.0164925	785	0.0290311	1
																								4	0.0167202	786	0.029068	1
																								719	0.0171241	787	0.029105	1
																								1175	0.0176922	788	0.029142	1
																								477	0.0184188	789	0.029179	1
																								658	0.0184853	790	0.029216	1
																								847	0.0191204	791	0.029253	1
																								95	0.0193532	792	0.0292899	1
																								1092	0.0193951	793	0.0293269	1
																								609	0.0194341	794	0.0293639	1
																								1319	0.0194597	795	0.0294009	1
																								1290	0.0194968	796	0.0294379	1
																								887	0.0197753	797	0.0294749	1
																								915	0.0201894	798	0.0295118	1
																								924	0.0207314	799	0.0295488	1
																								510	0.0212867	800	0.0295858	1
																								668	0.0224639	801	0.0296228	1
																								807	0.0225603	802	0.0296598	1
																								825	0.0225986	803	0.0296967	1
																								1185	0.0226247	804	0.0297337	1
																								1347	0.0239461	805	0.0297707	1
																								872	0.0242821	806	0.0298077	1
																								1224	0.0247151	807	0.0298447	1
																								829	0.0247905	808	0.0298817	1
																								2	0.0251379	809	0.0299186	1
																								416	0.025237	810	0.0299556	1
																								1033	0.0253966	811	0.0299926	1
																								812	0.0254829	812	0.0300296	1
																								279	0.0259127	813	0.0300666	1
																								427	0.0259228	814	0.0301036	1
																								694	0.0261224	815	0.0301405	1
																								379	0.0261255	816	0.0301775	1
																								1275	0.0273386	817	0.0302145	1
																								1293	0.0275031	818	0.0302515	1
																								1186	0.0276123	819	0.0302885	1
																								1104	0.0291755	820	0.0303254	1
																								1251	0.0302505	821	0.0303624	1
																								1182	0.0304129	822	0.0303994	0
																								1289	0.0315073	823	0.0304364	0
																								902	0.0319583	824	0.0304734	0
																								1278	0.032479	825	0.0305104	0
																								571	0.0324816	826	0.0305473	0
																								1248	0.0339179	827	0.0305843	0
																								1310	0.0339305	828	0.0306213	0
																								275	0.0347514	829	0.0306583	0
																								888	0.0350527	830	0.0306953	0
																								172	0.0352555	831	0.0307322	0
																								1115	0.0354203	832	0.0307692	0
																								1079	0.0363601	833	0.0308062	0
																								714	0.0367926	834	0.0308432	0
																								610	0.0375394	835	0.0308802	0
																								971	0.0383193	836	0.0309172	0
																								1326	0.0383339	837	0.0309541	0
																								1349	0.0393059	838	0.0309911	0
																								672	0.0395928	839	0.0310281	0
																								863	0.0396237	840	0.0310651	0
																								916	0.0409512	841	0.0311021	0
																								718	0.0413229	842	0.0311391	0
																								826	0.0413836	843	0.031176	0
																								996	0.0416799	844	0.031213	0
																								1345	0.0423216	845	0.03125	0
																								585	0.0424971	846	0.031287	0
																								769	0.0426004	847	0.031324	0
																								185	0.0436027	848	0.0313609	0
																								348	0.0437109	849	0.0313979	0
																								842	0.0440308	850	0.0314349	0
																								840	0.0448337	851	0.0314719	0
																								445	0.0452252	852	0.0315089	0
																								419	0.0460293	853	0.0315459	0
																								685	0.0465513	854	0.0315828	0
																								933	0.0468817	855	0.0316198	0
																								833	0.0473136	856	0.0316568	0
																								989	0.0480378	857	0.0316938	0
																								1299	0.0482514	858	0.0317308	0
																								1014	0.0531255	859	0.0317678	0
																								1003	0.0531255	860	0.0318047	0
																								1304	0.0539753	861	0.0318417	0
																								956	0.0544251	862	0.0318787	0
																								708	0.0546556	863	0.0319157	0
																								693	0.0559544	864	0.0319527	0
																								914	0.057118	865	0.0319896	0
																								854	0.0582541	866	0.0320266	0
																								832	0.0586894	867	0.0320636	0
																								520	0.0622893	868	0.0321006	0
																								838	0.0634033	869	0.0321376	0
																								1352	0.0643654	870	0.0321746	0
																								1341	0.0643655	871	0.0322115	0
																								648	0.0651152	872	0.0322485	0
																								1054	0.0654546	873	0.0322855	0
																								1189	0.0655903	874	0.0323225	0
																								1068	0.0657678	875	0.0323595	0
																								897	0.066404	876	0.0323964	0
																								160	0.0666396	877	0.0324334	0
																								1191	0.06664	878	0.0324704	0
																								938	0.0671125	879	0.0325074	0
																								1234	0.0682882	880	0.0325444	0
																								569	0.0686963	881	0.0325814	0
																								452	0.0690008	882	0.0326183	0
																								592	0.0710496	883	0.0326553	0
																								891	0.0730602	884	0.0326923	0
																								1179	0.0731053	885	0.0327293	0
																								1043	0.0733677	886	0.0327663	0
																								1107	0.0741974	887	0.0328033	0
																								124	0.0743769	888	0.0328402	0
																								1305	0.076599	889	0.0328772	0
																								1203	0.0770624	890	0.0329142	0
																								1020	0.0778262	891	0.0329512	0
																								1312	0.0781259	892	0.0329882	0
																								1042	0.0802711	893	0.0330251	0
																								267	0.0803069	894	0.0330621	0
																								1187	0.0806192	895	0.0330991	0
																								1214	0.0810109	896	0.0331361	0
																								960	0.0815355	897	0.0331731	0
																								1252	0.0817512	898	0.0332101	0
																								764	0.0821102	899	0.033247	0
																								1082	0.0827112	900	0.033284	0
																								845	0.0845432	901	0.033321	0
																								834	0.0845432	902	0.033358	0
																								237	0.085257	903	0.033395	0
																								1316	0.085922	904	0.033432	0
																								305	0.0860374	905	0.0334689	0
																								1122	0.0865679	906	0.0335059	0
																								1199	0.0887835	907	0.0335429	0
																								516	0.0888401	908	0.0335799	0
																								1267	0.0919812	909	0.0336169	0
																								877	0.0923087	910	0.0336538	0
																								1183	0.0925079	911	0.0336908	0
																								1172	0.092508	912	0.0337278	0
																								107	0.0931831	913	0.0337648	0
																								25	0.0941707	914	0.0338018	0
																								806	0.0942589	915	0.0338388	0
																								1274	0.0952693	916	0.0338757	0
																								1325	0.0985263	917	0.0339127	0
																								61	0.0991999	918	0.0339497	0
																								1261	0.0993567	919	0.0339867	0
																								789	0.0999872	920	0.0340237	0
																								1047	0.100044	921	0.0340607	0
																								778	0.101493	922	0.0340976	0
																								773	0.102265	923	0.0341346	0
																								283	0.102504	924	0.0341716	0
																								1156	0.103016	925	0.0342086	0
																								964	0.103297	926	0.0342456	0
																								241	0.103839	927	0.0342825	0
																								950	0.103919	928	0.0343195	0
																								194	0.104196	929	0.0343565	0
																								1300	0.104221	930	0.0343935	0
																								882	0.109632	931	0.0344305	0
																								411	0.109758	932	0.0344675	0
																								101	0.114085	933	0.0345044	0
																								553	0.114459	934	0.0345414	0
																								1062	0.11647	935	0.0345784	0
																								1176	0.116596	936	0.0346154	0
																								859	0.117799	937	0.0346524	0
																								1081	0.117949	938	0.0346893	0
																								1219	0.119852	939	0.0347263	0
																								1271	0.121575	940	0.0347633	0
																								1090	0.122394	941	0.0348003	0
																								884	0.122969	942	0.0348373	0
																								1311	0.124477	943	0.0348743	0
																								1192	0.126546	944	0.0349112	0
																								1088	0.12672	945	0.0349482	0
																								1089	0.127302	946	0.0349852	0
																								303	0.12807	947	0.0350222	0
																								1315	0.128418	948	0.0350592	0
																								1228	0.128984	949	0.0350962	0
																								1253	0.130706	950	0.0351331	0
																								1321	0.132477	951	0.0351701	0
																								804	0.133008	952	0.0352071	0
																								434	0.134043	953	0.0352441	0
																								1044	0.137191	954	0.0352811	0
																								109	0.13836	955	0.035318	0
																								1120	0.139897	956	0.035355	0
																								1124	0.141228	957	0.035392	0
																								371	0.142374	958	0.035429	0
																								1134	0.143636	959	0.035466	0
																								1060	0.143637	960	0.035503	0
																								665	0.146492	961	0.0355399	0
																								676	0.146492	962	0.0355769	0
																								943	0.150069	963	0.0356139	0
																								899	0.151014	964	0.0356509	0
																								40	0.15289	965	0.0356879	0
																								860	0.154197	966	0.0357249	0
																								1075	0.155742	967	0.0357618	0
																								1198	0.15681	968	0.0357988	0
																								1109	0.157449	969	0.0358358	0
																								1194	0.159423	970	0.0358728	0
																								862	0.160838	971	0.0359098	0
																								1159	0.160847	972	0.0359467	0
																								848	0.1623	973	0.0359837	0
																								1130	0.163894	974	0.0360207	0
																								1229	0.164746	975	0.0360577	0
																								554	0.165426	976	0.0360947	0
																								593	0.166833	977	0.0361317	0
																								649	0.166891	978	0.0361686	0
																								1000	0.167283	979	0.0362056	0
																								791	0.167701	980	0.0362426	0
																								96	0.170855	981	0.0362796	0
																								1281	0.171111	982	0.0363166	0
																								551	0.172722	983	0.0363536	0
																								1045	0.173316	984	0.0363905	0
																								1031	0.181217	985	0.0364275	0
																								905	0.182313	986	0.0364645	0
																								1087	0.183303	987	0.0365015	0
																								927	0.185707	988	0.0365385	0
																								1337	0.187024	989	0.0365754	0
																								787	0.193398	990	0.0366124	0
																								1254	0.193627	991	0.0366494	0
																								1180	0.201853	992	0.0366864	0
																								1241	0.202033	993	0.0367234	0
																								1280	0.202797	994	0.0367604	0
																								661	0.202847	995	0.0367973	0
																								758	0.205586	996	0.0368343	0
																								1193	0.207649	997	0.0368713	0
																								629	0.210754	998	0.0369083	0
																								846	0.215421	999	0.0369453	0
																								1085	0.217032	1000	0.0369822	0
																								1206	0.217445	1001	0.0370192	0
																								898	0.217753	1002	0.0370562	0
																								1084	0.223266	1003	0.0370932	0
																								742	0.223317	1004	0.0371302	0
																								530	0.225042	1005	0.0371672	0
																								1154	0.225934	1006	0.0372041	0
																								250	0.229415	1007	0.0372411	0
																								717	0.232979	1008	0.0372781	0
																								1250	0.233059	1009	0.0373151	0
																								768	0.238155	1010	0.0373521	0
																								973	0.238785	1011	0.0373891	0
																								523	0.238839	1012	0.037426	0
																								890	0.242478	1013	0.037463	0
																								1324	0.24315	1014	0.0375	0
																								1056	0.244408	1015	0.037537	0
																								999	0.244784	1016	0.037574	0
																								1103	0.255146	1017	0.0376109	0
																								1160	0.258101	1018	0.0376479	0
																								1221	0.259388	1019	0.0376849	0
																								1046	0.261106	1020	0.0377219	0
																								919	0.262389	1021	0.0377589	0
																								1336	0.264055	1022	0.0377959	0
																								637	0.266097	1023	0.0378328	0
																								1328	0.266211	1024	0.0378698	0
																								171	0.266774	1025	0.0379068	0
																								433	0.267839	1026	0.0379438	0
																								1314	0.270079	1027	0.0379808	0
																								1001	0.270298	1028	0.0380178	0
																								932	0.271998	1029	0.0380547	0
																								1237	0.272505	1030	0.0380917	0
																								341	0.272641	1031	0.0381287	0
																								1059	0.273799	1032	0.0381657	0
																								1340	0.273827	1033	0.0382027	0
																								790	0.275283	1034	0.0382396	0
																								748	0.27601	1035	0.0382766	0
																								874	0.276485	1036	0.0383136	0
																								570	0.279428	1037	0.0383506	0
																								901	0.279706	1038	0.0383876	0
																								1215	0.279878	1039	0.0384246	0
																								1048	0.281969	1040	0.0384615	0
																								1131	0.281988	1041	0.0384985	0
																								930	0.282289	1042	0.0385355	0
																								900	0.285072	1043	0.0385725	0
																								1331	0.287031	1044	0.0386095	0
																								1342	0.287031	1045	0.0386464	0
																								1155	0.287111	1046	0.0386834	0
																								740	0.287281	1047	0.0387204	0
																								1086	0.28803	1048	0.0387574	0
																								1074	0.29193	1049	0.0387944	0
																								1174	0.29306	1050	0.0388314	0
																								907	0.29328	1051	0.0388683	0
																								1118	0.293546	1052	0.0389053	0
																								660	0.29458	1053	0.0389423	0
																								869	0.295654	1054	0.0389793	0
																								1212	0.29909	1055	0.0390163	0
																								1170	0.300229	1056	0.0390533	0
																								1153	0.303099	1057	0.0390902	0
																								1201	0.304801	1058	0.0391272	0
																								1027	0.305548	1059	0.0391642	0
																								183	0.306918	1060	0.0392012	0
																								1209	0.310355	1061	0.0392382	0
																								1038	0.310648	1062	0.0392751	0
																								715	0.311785	1063	0.0393121	0
																								1204	0.313108	1064	0.0393491	0
																								677	0.314323	1065	0.0393861	0
																								1285	0.315719	1066	0.0394231	0
																								767	0.316353	1067	0.0394601	0
																								866	0.317575	1068	0.039497	0
																								977	0.317639	1069	0.039534	0
																								738	0.319791	1070	0.039571	0
																								276	0.320956	1071	0.039608	0
																								1282	0.322982	1072	0.039645	0
																								691	0.323038	1073	0.039682	0
																								1244	0.323113	1074	0.0397189	0
																								664	0.324227	1075	0.0397559	0
																								1083	0.325708	1076	0.0397929	0
																								1346	0.332452	1077	0.0398299	0
																								1335	0.332452	1078	0.0398669	0
																								106	0.336314	1079	0.0399038	0
																								1246	0.337084	1080	0.0399408	0
																								931	0.337646	1081	0.0399778	0
																								948	0.338952	1082	0.0400148	0
																								1245	0.33946	1083	0.0400518	0
																								97	0.342972	1084	0.0400888	0
																								1181	0.346319	1085	0.0401257	0
																								1266	0.349823	1086	0.0401627	0
																								472	0.35843	1087	0.0401997	0
																								1112	0.365277	1088	0.0402367	0
																								765	0.366645	1089	0.0402737	0
																								1213	0.368876	1090	0.0403107	0
																								638	0.370306	1091	0.0403476	0
																								1123	0.371479	1092	0.0403846	0
																								1260	0.374543	1093	0.0404216	0
																								1333	0.377223	1094	0.0404586	0
																								934	0.378614	1095	0.0404956	0
																								1190	0.378669	1096	0.0405325	0
																								1273	0.382002	1097	0.0405695	0
																								1157	0.382974	1098	0.0406065	0
																								1141	0.383522	1099	0.0406435	0
																								1016	0.385065	1100	0.0406805	0
																								293	0.385293	1101	0.0407175	0
																								1259	0.387967	1102	0.0407544	0
																								1073	0.391323	1103	0.0407914	0
																								1017	0.393025	1104	0.0408284	0
																								550	0.402649	1105	0.0408654	0
																								1021	0.405053	1106	0.0409024	0
																								563	0.406559	1107	0.0409393	0
																								1264	0.407121	1108	0.0409763	0
																								339	0.4083	1109	0.0410133	0
																								727	0.416005	1110	0.0410503	0
																								1255	0.417009	1111	0.0410873	0
																								1265	0.417164	1112	0.0411243	0
																								1034	0.41769	1113	0.0411612	0
																								697	0.421883	1114	0.0411982	0
																								1239	0.422482	1115	0.0412352	0
																								512	0.423237	1116	0.0412722	0
																								421	0.425588	1117	0.0413092	0
																								1188	0.430175	1118	0.0413462	0
																								576	0.431555	1119	0.0413831	0
																								1262	0.434797	1120	0.0414201	0
																								1222	0.443913	1121	0.0414571	0
																								10	0.444085	1122	0.0414941	0
																								308	0.444779	1123	0.0415311	0
																								608	0.447754	1124	0.041568	0
																								1286	0.448525	1125	0.041605	0
																								589	0.450463	1126	0.041642	0
																								1258	0.453861	1127	0.041679	0
																								814	0.456862	1128	0.041716	0
																								248	0.457231	1129	0.041753	0
																								556	0.458518	1130	0.0417899	0
																								974	0.460371	1131	0.0418269	0
																								1110	0.461195	1132	0.0418639	0
																								456	0.461963	1133	0.0419009	0
																								856	0.463327	1134	0.0419379	0
																								1256	0.46399	1135	0.0419749	0
																								1133	0.46645	1136	0.0420118	0
																								1058	0.468009	1137	0.0420488	0
																								978	0.471355	1138	0.0420858	0
																								1041	0.472066	1139	0.0421228	0
																								929	0.472983	1140	0.0421598	0
																								983	0.47607	1141	0.0421967	0
																								333	0.480104	1142	0.0422337	0
																								1270	0.482088	1143	0.0422707	0
																								936	0.484056	1144	0.0423077	0
																								1207	0.48691	1145	0.0423447	0
																								656	0.489621	1146	0.0423817	0
																								1217	0.491915	1147	0.0424186	0
																								1135	0.492174	1148	0.0424556	0
																								975	0.499414	1149	0.0424926	0
																								565	0.501612	1150	0.0425296	0
																								875	0.50313	1151	0.0425666	0
																								1164	0.504119	1152	0.0426036	0
																								1243	0.504134	1153	0.0426405	0
																								3	0.506315	1154	0.0426775	0
																								1249	0.508428	1155	0.0427145	0
																								573	0.511491	1156	0.0427515	0
																								1168	0.511638	1157	0.0427885	0
																								937	0.511656	1158	0.0428254	0
																								216	0.514764	1159	0.0428624	0
																								552	0.515114	1160	0.0428994	0
																								265	0.51556	1161	0.0429364	0
																								1320	0.518699	1162	0.0429734	0
																								1018	0.522189	1163	0.0430104	0
																								1166	0.52232	1164	0.0430473	0
																								1177	0.52232	1165	0.0430843	0
																								1	0.52824	1166	0.0431213	0
																								1108	0.530478	1167	0.0431583	0
																								1067	0.533464	1168	0.0431953	0
																								1093	0.533746	1169	0.0432322	0
																								1039	0.543288	1170	0.0432692	0
																								1184	0.548261	1171	0.0433062	0
																								1094	0.555419	1172	0.0433432	0
																								522	0.561392	1173	0.0433802	0
																								871	0.567659	1174	0.0434172	0
																								1235	0.570175	1175	0.0434541	0
																								1114	0.572744	1176	0.0434911	0
																								584	0.576397	1177	0.0435281	0
																								1200	0.576789	1178	0.0435651	0
																								1066	0.577462	1179	0.0436021	0
																								998	0.58138	1180	0.0436391	0
																								39	0.584809	1181	0.043676	0
																								730	0.585558	1182	0.043713	0
																								1169	0.588424	1183	0.04375	0
																								1148	0.594325	1184	0.043787	0
																								572	0.596282	1185	0.043824	0
																								1101	0.599979	1186	0.0438609	0
																								1226	0.600654	1187	0.0438979	0
																								976	0.600736	1188	0.0439349	0
																								995	0.601897	1189	0.0439719	0
																								1147	0.602493	1190	0.0440089	0
																								192	0.605248	1191	0.0440459	0
																								110	0.605702	1192	0.0440828	0
																								1053	0.605848	1193	0.0441198	0
																								1165	0.606159	1194	0.0441568	0
																								1091	0.60667	1195	0.0441938	0
																								679	0.607641	1196	0.0442308	0
																								1065	0.611263	1197	0.0442678	0
																								1151	0.612319	1198	0.0443047	0
																								805	0.614013	1199	0.0443417	0
																								1121	0.618629	1200	0.0443787	0
																								1240	0.621914	1201	0.0444157	0
																								1057	0.622621	1202	0.0444527	0
																								1024	0.623356	1203	0.0444896	0
																								1113	0.623557	1204	0.0445266	0
																								1145	0.624469	1205	0.0445636	0
																								448	0.625772	1206	0.0446006	0
																								1158	0.627856	1207	0.0446376	0
																								1167	0.629532	1208	0.0446746	0
																								1029	0.632361	1209	0.0447115	0
																								1263	0.637263	1210	0.0447485	0
																								134	0.637439	1211	0.0447855	0
																								749	0.642275	1212	0.0448225	0
																								982	0.644057	1213	0.0448595	0
																								732	0.646314	1214	0.0448964	0
																								1037	0.647916	1215	0.0449334	0
																								1030	0.648802	1216	0.0449704	0
																								54	0.653614	1217	0.0450074	0
																								1095	0.656001	1218	0.0450444	0
																								1111	0.656918	1219	0.0450814	0
																								1332	0.65815	1220	0.0451183	0
																								1015	0.659425	1221	0.0451553	0
																								702	0.662029	1222	0.0451923	0
																								1276	0.662371	1223	0.0452293	0
																								809	0.667167	1224	0.0452663	0
																								1098	0.668073	1225	0.0453033	0
																								561	0.668261	1226	0.0453402	0
																								1302	0.681168	1227	0.0453772	0
																								1163	0.681385	1228	0.0454142	0
																								1140	0.683846	1229	0.0454512	0
																								994	0.686193	1230	0.0454882	0
																								958	0.688275	1231	0.0455251	0
																								1116	0.689455	1232	0.0455621	0
																								705	0.690466	1233	0.0455991	0
																								1023	0.69047	1234	0.0456361	0
																								1301	0.694754	1235	0.0456731	0
																								1313	0.696173	1236	0.0457101	0
																								1100	0.697607	1237	0.045747	0
																								1028	0.700541	1238	0.045784	0
																								687	0.703149	1239	0.045821	0
																								947	0.705977	1240	0.045858	0
																								34	0.706244	1241	0.045895	0
																								1040	0.708457	1242	0.045932	0
																								1080	0.710325	1243	0.0459689	0
																								1055	0.711417	1244	0.0460059	0
																								928	0.724764	1245	0.0460429	0
																								567	0.725369	1246	0.0460799	0
																								1171	0.729108	1247	0.0461169	0
																								1128	0.729355	1248	0.0461538	0
																								597	0.729867	1249	0.0461908	0
																								568	0.733841	1250	0.0462278	0
																								1162	0.737301	1251	0.0462648	0
																								1173	0.737301	1252	0.0463018	0
																								1149	0.738419	1253	0.0463388	0
																								1026	0.740951	1254	0.0463757	0
																								724	0.742881	1255	0.0464127	0
																								1196	0.74299	1256	0.0464497	0
																								47	0.743194	1257	0.0464867	0
																								1132	0.74509	1258	0.0465237	0
																								1288	0.746424	1259	0.0465607	0
																								1303	0.751107	1260	0.0465976	0
																								1210	0.752105	1261	0.0466346	0
																								543	0.753265	1262	0.0466716	0
																								759	0.764664	1263	0.0467086	0
																								830	0.765154	1264	0.0467456	0
																								199	0.766404	1265	0.0467825	0
																								1025	0.768747	1266	0.0468195	0
																								1105	0.780196	1267	0.0468565	0
																								1144	0.781491	1268	0.0468935	0
																								1022	0.78181	1269	0.0469305	0
																								396	0.790749	1270	0.0469675	0
																								1334	0.794204	1271	0.0470044	0
																								1220	0.795042	1272	0.0470414	0
																								1063	0.805823	1273	0.0470784	0
																								1099	0.81354	1274	0.0471154	0
																								1150	0.813863	1275	0.0471524	0
																								1125	0.813958	1276	0.0471893	0
																								1061	0.81448	1277	0.0472263	0
																								1142	0.818379	1278	0.0472633	0
																								1072	0.819955	1279	0.0473003	0
																								760	0.820007	1280	0.0473373	0
																								1049	0.820921	1281	0.0473743	0
																								1297	0.822073	1282	0.0474112	0
																								881	0.822781	1283	0.0474482	0
																								1002	0.82747	1284	0.0474852	0
																								1296	0.828119	1285	0.0475222	0
																								1102	0.828216	1286	0.0475592	0
																								439	0.828425	1287	0.0475962	0
																								385	0.843576	1288	0.0476331	0
																								1178	0.84479	1289	0.0476701	0
																								1032	0.850733	1290	0.0477071	0
																								1096	0.856924	1291	0.0477441	0
																								1232	0.860341	1292	0.0477811	0
																								918	0.866144	1293	0.047818	0
																								1268	0.866356	1294	0.047855	0
																								1097	0.867095	1295	0.047892	0
																								1327	0.868345	1296	0.047929	0
																								657	0.869266	1297	0.047966	0
																								1291	0.874567	1298	0.048003	0
																								1247	0.87824	1299	0.0480399	0
																								729	0.878565	1300	0.0480769	0
																								1051	0.881873	1301	0.0481139	0
																								883	0.882414	1302	0.0481509	0
																								377	0.882628	1303	0.0481879	0
																								808	0.882984	1304	0.0482249	0
																								1152	0.88491	1305	0.0482618	0
																								1052	0.898059	1306	0.0482988	0
																								917	0.899815	1307	0.0483358	0
																								1257	0.900795	1308	0.0483728	0
																								1129	0.900886	1309	0.0484098	0
																								1338	0.90165	1310	0.0484467	0
																								1269	0.903321	1311	0.0484837	0
																								1036	0.90715	1312	0.0485207	0
																								60	0.907994	1313	0.0485577	0
																								1126	0.908587	1314	0.0485947	0
																								909	0.909043	1315	0.0486317	0
																								1070	0.923435	1316	0.0486686	0
																								1119	0.929994	1317	0.0487056	0
																								352	0.93242	1318	0.0487426	0
																								245	0.932987	1319	0.0487796	0
																								444	0.933084	1320	0.0488166	0
																								252	0.937877	1321	0.0488536	0
																								539	0.940585	1322	0.0488905	0
																								1076	0.946301	1323	0.0489275	0
																								1242	0.946991	1324	0.0489645	0
																								1143	0.949119	1325	0.0490015	0
																								1197	0.949142	1326	0.0490385	0
																								700	0.95049	1327	0.0490754	0
																								1071	0.950616	1328	0.0491124	0
																								1227	0.953426	1329	0.0491494	0
																								1138	0.954349	1330	0.0491864	0
																								1117	0.955012	1331	0.0492234	0
																								247	0.957042	1332	0.0492604	0
																								896	0.957095	1333	0.0492973	0
																								1127	0.960225	1334	0.0493343	0
																								1050	0.961458	1335	0.0493713	0
																								1069	0.965852	1336	0.0494083	0
																								1146	0.972078	1337	0.0494453	0
																								1106	0.974217	1338	0.0494822	0
																								1236	0.97423	1339	0.0495192	0
																								1272	0.975561	1340	0.0495562	0
																								1078	0.978339	1341	0.0495932	0
																								555	0.984892	1342	0.0496302	0
																								731	0.985768	1343	0.0496672	0
																								651	0.990732	1344	0.0497041	0
																								794	0.991829	1345	0.0497411	0
																								1077	0.992095	1346	0.0497781	0
																								706	0.992901	1347	0.0498151	0
																								1035	0.995507	1348	0.0498521	0
																								264	0.995975	1349	0.0498891	0
																								1231	0.997249	1350	0.049926	0
																								908	0.99935	1351	0.049963	0
																								1238	0.999483	1352	0.05	0
